# Supplementary material for: A physical map for the Amborella trichopoda genome sheds light on the evolution of angiosperm genome structure
Source: Genome Biol. 2011 May 27;12(5):R48. doi: 10.1186/gb-2011-12-5-r48 (PMC3219971; doi:10.1186/gb-2011-12-5-r48)
Supplement: Additional file 2 — Synteny analysis of Amborella BAC ends and Vitis genes. [file gb-2011-12-5-r48-S2.XLS]

## Sheet: Summary
n=2 - total 222							aa	113
aa	113						ab	109
ab	109						aaa	14
		n=3	total	64			aab	44
aaa	14						abc	6
aab	44						aaaa	2
abc	6						aaab	9
							aabb	6
		n=4	TOTAL	21			aabc	4
aaaa	2						aaaaa	0
aaab	9						aaaab	1
aabb	6						aaabb	1
aabc	4						aaabc	3
							aabbc	6
		n=5	total	11			aaaaaa	0
aaaaa	0						aaaaab	0
aaaab	1						aaaabb	2
aaabb	1						aaaabc	0
aaabc	3						aaabbb	1
aabbc	6						aaabbc	0
							aabbcc	0
							aaaaaaa	0
		n=6	total	3			aaaaaab	0
aaaaaa	0						aaaaabb	0
aaaaab	0						aaaaabc	1
aaaabb	2						aaaabbb	1
aaaabc	0						aaaabbc	3
aaabbb	1						aaabbbc	0
aaabbc	0						aaabbcc	0
aabbcc	0						aaaaaaaa	0
		n=7	total	5			aaaaaaab	0
aaaabbc	3						aaaaaabb	0
aaaaabc	1						aaaaaabc	0
aaaabbb	1						aaaaabbb	0
		n=8	2				aaaaabbc	0
aaabbbcc	2						aaaabbbb	0
							aaaabbbc	0
							aaaabbcc	0
							aaabbbcc	2

## Sheet: BES-vitis hits
bac	bes	vvhit	Tang et al. locus name	FPC contig	copy of hits	vv gene	vv region and order	vv synt	vvblk
a0048G13	AT_SBa0048G13.r	GSVIVP00028353001	Vv10G0301	0	3	Vv10G0301	7.072	x	7
a0080P11	AT_SBa0080P11.f	GSVIVP00035225001	Vv10G0576	0	1	Vv10G0576	7.072	x	7
a0022N09	AT_SBa0022N09.f	GSVIVP00035203001	Vv10G0598	0	3	Vv10G0598	7.072	x	7
a0042P19	AT_SBa0042P19.r	GSVIVP00006908001	Vv10rG0118	0	2	Vv10rG0118	7.078	x	7
a0052A20	AT_SBa0052A20.r	GSVIVP00016630001	Vv11G0288	0	4	Vv11G0288	4.015	a	4
a0093F18	AT_SBa0093F18.r	GSVIVP00016630001	Vv11G0288	0	4	Vv11G0288	4.015	a	4
a0021P04	AT_SBa0021P04.r	GSVIVP00016693001	Vv11G0351	0	2	Vv11G0351	4.089	a	4
a0030D18	AT_SBa0030D18.r	GSVIVP00016710001	Vv11G0368	0	2	Vv11G0368	4.097	a	4
a0039D08	AT_SBa0039D08.f	GSVIVP00016747001	Vv11G0405	0	5	Vv11G0405	4.106	a	4
a0089G17	AT_SBa0089G17.f	GSVIVP00017181001	Vv11G0690	0	3	Vv11G0690	4.159	x	4
a0064M10	AT_SBa0064M10.f	GSVIVP00017148001	Vv11G0723	0	2	Vv11G0723	4.159	x	4
a0011B21	AT_SBa0011B21.r	GSVIVP00006784001	Vv11G0921	0	1	Vv11G0921	4.159	x	4
a0082C10	AT_SBa0082C10.f	GSVIVP00006396001	Vv11rG0010	0	1	Vv11rG0010	4.159	x	4
a0045H14	AT_SBa0045H14.r	GSVIVP00018924001	Vv12G0030	0	1	Vv12G0030	7.066	x	7
a0034I10	AT_SBa0034I10.r	GSVIVP00018613001	Vv12G0341	0	2	Vv12G0341	7.001	a	7
a0030L24	AT_SBa0030L24.r	GSVIVP00026119001	Vv12G0408	0	1	Vv12G0408	7.01	x	7
a0068G24	AT_SBa0068G24.r	GSVIVP00026021001	Vv12G0506	0	1	Vv12G0506	7.01	a	7
a0077J12	AT_SBa0077J12.f	GSVIVP00025913001	Vv12G0614	0	3	Vv12G0614	7.083	a	7
a0088K08	AT_SBa0088K08.f	GSVIVP00025891001	Vv12G0636	0	4	Vv12G0636	7.092	a	7
a0064N08	AT_SBa0064N08.f	GSVIVP00025891001	Vv12G0636	0	4	Vv12G0636	7.092	a	7
a0015K15	AT_SBa0015K15.r	GSVIVP00029039001	Vv12G0739	0	1	Vv12G0739	7.107	a	7
a0065K06	AT_SBa0065K06.r	GSVIVP00029076001	Vv12G0776	0	1	Vv12G0776	7.12	a	7
a0084L21	AT_SBa0084L21.f	GSVIVP00029085001	Vv12G0785	0	6	Vv12G0785	7.12	a	7
a0068N20	AT_SBa0068N20.r	GSVIVP00031504001	Vv12G1068	0	3	Vv12G1068	7.137	x	7
a0012C12	AT_SBa0012C12.f	GSVIVP00026485001	Vv12G1292	0	2	Vv12G1292	7.137	x	7
a0054J16	AT_SBa0054J16.f	GSVIVP00029352001	Vv13G0118	0	2	Vv13G0118	6.22	a	6
a0027J10	AT_SBa0027J10.f	GSVIVP00018458001	Vv13G0405	0	1	Vv13G0405	6.138	a	6
a0087J22	AT_SBa0087J22.r	GSVIVP00018457001	Vv13G0406	0	1	Vv13G0406	6.138	a	6
a0093H24	AT_SBa0093H24.f	GSVIVP00018303001	Vv13G0560	0	1	Vv13G0560	6.185	a	6
a0047L24	AT_SBa0047L24.f	GSVIVP00018186001	Vv13G0677	0	1	Vv13G0677	6.057	a	6
a0009P16	AT_SBa0009P16.f	GSVIVP00005499001	Vv13G1058	0	5	Vv13G1058	6.295	x	6
a0038G21	AT_SBa0038G21.r	GSVIVP00028796001	Vv13G1256	0	1	Vv13G1256	6.034	a	6
a0032N10	AT_SBa0032N10.r	GSVIVP00022804001	Vv14G0328	0	2	Vv14G0328	5.001	a	5
a0092I07	AT_SBa0092I07.f	GSVIVP00032988001	Vv14G0716	0	1	Vv14G0716	5.088	x	5
a0087A03	AT_SBa0087A03.f	GSVIVP00038176001	Vv14G0837	0	1	Vv14G0837	1.041	a	1
a0080P11	AT_SBa0080P11.r	GSVIVP00038077001	Vv14G0936	0	1	Vv14G0936	1.006	a	1
a0069P03	AT_SBa0069P03.f	GSVIVP00038039001	Vv14G0974	0	1	Vv14G0974	1.01	a	1
a0095P03	AT_SBa0095P03.r	GSVIVP00037891001	Vv14G1122	0	1	Vv14G1122	1.173	a	1
a0017A01	AT_SBa0017A01.r	GSVIVP00037865001	Vv14G1148	0	1	Vv14G1148	1.17	a	1
a0038C17	AT_SBa0038C17.r	GSVIVP00037844001	Vv14G1169	0	1	Vv14G1169	1.168	a	1
a0086C04	AT_SBa0086C04.f	GSVIVP00020545001	Vv14G1212	0	1	Vv14G1212	1.279	a	1
a0048O24	AT_SBa0048O24.r	GSVIVP00020714001	Vv14G1381	0	1	Vv14G1381	1.228	a	1
a0069B23	AT_SBa0069B23.f	GSVIVP00020803001	Vv14G1470	0	1	Vv14G1470	1.128	a	1
a0022K24	AT_SBa0022K24.f	GSVIVP00020943001	Vv14G1610	0	1	Vv14G1610	1.264	a	1
a0086B11	AT_SBa0086B11.r	GSVIVP00021036001	Vv14G1703	0	1	Vv14G1703	1.022	a	1
a0023G19	AT_SBa0023G19.f	GSVIVP00021037001	Vv14G1704	0	1	Vv14G1704	1.022	a	1
a0031P09	AT_SBa0031P09.r	GSVIVP00021042001	Vv14G1709	0	1	Vv14G1709	1.022	a	1
a0078P01	AT_SBa0078P01.f	GSVIVP00018966001	Vv15G0013	0	1	Vv15G0013	2.114	x	2
a0034K22	AT_SBa0034K22.f	GSVIVP00018989001	Vv15G0036	0	1	Vv15G0036	2.114	x	2
a0017P15	AT_SBa0017P15.r	GSVIVP00018990001	Vv15G0037	0	1	Vv15G0037	2.114	x	2
a0021P11	AT_SBa0021P11.r	GSVIVP00019106001	Vv15G0153	0	4	Vv15G0153	2.114	x	2
a0055G10	AT_SBa0055G10.r	GSVIVP00026417001	Vv15G0270	0	1	Vv15G0270	2.114	x	2
a0020P19	AT_SBa0020P19.r	GSVIVP00026214001	Vv15G0473	0	1	Vv15G0473	2.11	a	2
a0006K23	AT_SBa0006K23.r	GSVIVP00013878001	Vv16G0032	0	1	Vv16G0032	2.147	x	2
a0073E11	AT_SBa0073E11.r	GSVIVP00014073001	Vv16G0227	0	1	Vv16G0227	2.156	x	2
a0015C21	AT_SBa0015C21.f	GSVIVP00007068001	Vv16G0435	0	1	Vv16G0435	2.156	x	2
a0018D11	AT_SBa0018D11.r	GSVIVP00037204001	Vv16G0585	0	2	Vv16G0585	2.06	a	2
a0010J12	AT_SBa0010J12.f	GSVIVP00037216001	Vv16G0597	0	1	Vv16G0597	2.056	a	2
a0030A11	AT_SBa0030A11.f	GSVIVP00038503001	Vv16rG0146	0	1	Vv16rG0146	2.125	a	2
a0053H14	AT_SBa0053H14.r	GSVIVP00007366001	Vv16rG0250	0	1	Vv16rG0250	2.125	x	2
a0067O10	AT_SBa0067O10.r	GSVIVP00018034001	Vv17G0030	0	1	Vv17G0030	1.205	a	1
a0043N17	AT_SBa0043N17.f	GSVIVP00017980001	Vv17G0084	0	1	Vv17G0084	1.178	a	1
a0009G14	AT_SBa0009G14.r	GSVIVP00017915001	Vv17G0149	0	3	Vv17G0149	1.166	a	1
a0093G12	AT_SBa0093G12.r	GSVIVP00017911001	Vv17G0153	0	1	Vv17G0153	1.164	a	1
a0071N10	AT_SBa0071N10.r	GSVIVP00017866001	Vv17G0198	0	2	Vv17G0198	1.163	x	1
a0087J08	AT_SBa0087J08.r	GSVIVP00017777001	Vv17G0287	0	1	Vv17G0287	1.083	a	1
a0070E18	AT_SBa0070E18.f	GSVIVP00015977001	Vv17G1040	0	2	Vv17G1040	1.245	a	1
a0085B22	AT_SBa0085B22.f	GSVIVP00015958001	Vv17G1059	0	1	Vv17G1059	1.099	a	1
a0027E11	AT_SBa0027E11.f	GSVIVP00002980001	Vv18G0006	0	1	Vv18G0006	3.104	a	3
a0068C16	AT_SBa0068C16.r	GSVIVP00002940001	Vv18G0046	0	1	Vv18G0046	3.101	a	3
a0034L06	AT_SBa0034L06.r	GSVIVP00002902001	Vv18G0084	0	2	Vv18G0084	3.098	a	3
a0068K15	AT_SBa0068K15.f	GSVIVP00002893001	Vv18G0093	0	1	Vv18G0093	3.097	a	3
a0011C08	AT_SBa0011C08.r	GSVIVP00015507001	Vv18G0190	0	2	Vv18G0190	3.071	a	3
a0095K01	AT_SBa0095K01.r	GSVIVP00015443001	Vv18G0254	0	3	Vv18G0254	3.064	a	3
a0053J06	AT_SBa0053J06.f	GSVIVP00015261001	Vv18G0436	0	2	Vv18G0436	3.277	x	3
a0044E23	AT_SBa0044E23.r	GSVIVP00015205001	Vv18G0492	0	6	Vv18G0492	3.277	x	3
a0080L22	AT_SBa0080L22.r	GSVIVP00015205001	Vv18G0492	0	6	Vv18G0492	3.277	x	3
a0032E18	AT_SBa0032E18.f	GSVIVP00014996001	Vv18G0701	0	109	Vv18G0701	3.241	a	3
a0072B15	AT_SBa0072B15.f	GSVIVP00014951001	Vv18G0746	0	2	Vv18G0746	3.263	a	3
a0069A20	AT_SBa0069A20.r	GSVIVP00014710001	Vv18G0987	0	1	Vv18G0987	3.169	a	3
a0068B19	AT_SBa0068B19.r	GSVIVP00014617001	Vv18G1080	0	1	Vv18G1080	3.138	a	3
a0094B10	AT_SBa0094B10.r	GSVIVP00014587001	Vv18G1110	0	1	Vv18G1110	3.12	a	3
a0032K04	AT_SBa0032K04.f	GSVIVP00014479001	Vv18G1218	0	1	Vv18G1218	3.027	a	3
a0017A08	AT_SBa0017A08.f	GSVIVP00014460001	Vv18G1237	0	7	Vv18G1237	3.107	a	3
a0045M08	AT_SBa0045M08.r	GSVIVP00014285001	Vv18G1412	0	2	Vv18G1412	3.077	a	3
a0033B15	AT_SBa0033B15.f	GSVIVP00021809001	Vv18G1660	0	1	Vv18G1660	3.077	x	3
a0063N18	AT_SBa0063N18.r	GSVIVP00021922001	Vv18G1773	0	1	Vv18G1773	3.077	x	3
a0059D17	AT_SBa0059D17.f	GSVIVP00038658001	Vv18rG0215	0	3	Vv18rG0215	3.276	x	3
a0054C14	AT_SBa0054C14.r	GSVIVP00027798001	Vv19G0156	0	6	Vv19G0156	7.04	a	7
a0049H20	AT_SBa0049H20.r	GSVIVP00027761001	Vv19G0193	0	2	Vv19G0193	7.027	a	7
a0031D21	AT_SBa0031D21.r	GSVIVP00027429001	Vv19G0525	0	3	Vv19G0525	7.137	x	7
a0069B23	AT_SBa0069B23.r	GSVIVP00027410001	Vv19G0544	0	2	Vv19G0544	7.137	x	7
a0001C20	AT_SBa0001C20.r	GSVIVP00027286001	Vv19G0668	0	2	Vv19G0668	7.084	a	7
a0083M13	AT_SBa0083M13.f	GSVIVP00027279001	Vv19G0675	0	1	Vv19G0675	7.083	a	7
a0030J16	AT_SBa0030J16.r	GSVIVP00033332001	Vv19G0775	0	1	Vv19G0775	7.126	x	7
a0007F22	AT_SBa0007F22.f	GSVIVP00033368001	Vv19G0811	0	2	Vv19G0811	7.123	a	7
a0021O22	AT_SBa0021O22.r	GSVIVP00025692001	Vv19G1012	0	1	Vv19G1012	7.108	x	7
a0011E12	AT_SBa0011E12.r	GSVIVP00002063001	Vv19rG0028	0	1	Vv19rG0028	7.108	x	7
a0014H23	AT_SBa0014H23.f	GSVIVP00030025001	Vv1G0034	0	1	Vv1G0034	1.01	a	1
a0068G14	AT_SBa0068G14.r	GSVIVP00030099001	Vv1G0108	0	2	Vv1G0108	1.026	x	1
a0013L06	AT_SBa0013L06.r	GSVIVP00030115001	Vv1G0124	0	1	Vv1G0124	1.026	x	1
a0004I17	AT_SBa0004I17.r	GSVIVP00030222001	Vv1G0231	0	5	Vv1G0231	1.026	x	1
a0081L20	AT_SBa0081L20.f	GSVIVP00030262001	Vv1G0271	0	1	Vv1G0271	1.029	a	1
a0082B17	AT_SBa0082B17.f	GSVIVP00030379001	Vv1G0388	0	1	Vv1G0388	1.064	a	1
a0085O03	AT_SBa0085O03.r	GSVIVP00030451001	Vv1G0460	0	1	Vv1G0460	1.082	x	1
a0023H03	AT_SBa0023H03.f	GSVIVP00030548001	Vv1G0557	0	1	Vv1G0557	1.089	x	1
a0080M01	AT_SBa0080M01.f	GSVIVP00030622001	Vv1G0631	0	1	Vv1G0631	1.089	x	1
a0056I21	AT_SBa0056I21.r	GSVIVP00030742001	Vv1G0751	0	1	Vv1G0751	1.099	a	1
a0015C21	AT_SBa0015C21.r	GSVIVP00028851001	Vv1G0807	0	1	Vv1G0807	1.116	a	1
a0078J11	AT_SBa0078J11.f	GSVIVP00028863001	Vv1G0819	0	1	Vv1G0819	1.118	a	1
a0059N08	AT_SBa0059N08.r	GSVIVP00021219001	Vv1G1124	0	3	Vv1G1124	1.161	x	1
a0076P01	AT_SBa0076P01.f	GSVIVP00021262001	Vv1G1167	0	1	Vv1G1167	1.161	x	1
a0064O16	AT_SBa0064O16.f	GSVIVP00006984001	Vv1G1201	0	1	Vv1G1201	1.173	a	1
a0014H24	AT_SBa0014H24.r	GSVIVP00002710001	Vv1rG0030	0	1	Vv1rG0030	1.224	a	1
a0042L12	AT_SBa0042L12.r	GSVIVP00036974001	Vv1rG0151	0	1	Vv1rG0151	1.261	a	1
a0068K10	AT_SBa0068K10.f	GSVIVP00037000001	Vv1rG0177	0	3	Vv1rG0177	1.268	a	1
a0088C07	AT_SBa0088C07.f	GSVIVP00035027001	Vv1rG0212	0	2	Vv1rG0212	1.276	x	1
a0094K04	AT_SBa0094K04.f	GSVIVP00002808001	Vv1rG0389	0	1	Vv1rG0389	1.289	x	1
a0041M21	AT_SBa0041M21.r	GSVIVP00002576001	Vv2G0002	0	1	Vv2G0002	2.001	a	2
a0024M11	AT_SBa0024M11.r	GSVIVP00000542001	Vv2G0239	0	1	Vv2G0239	2.053	a	2
a0055G10	AT_SBa0055G10.f	GSVIVP00001122001	Vv2G0432	0	1	Vv2G0432	2.109	a	2
a0093J18	AT_SBa0093J18.f	GSVIVP00001033001	Vv2G0521	0	47	Vv2G0521	2.125	a	2
a0034F14	AT_SBa0034F14.f	GSVIVP00001033001	Vv2G0521	0	47	Vv2G0521	2.125	a	2
a0019D12	AT_SBa0019D12.f	GSVIVP00015867001	Vv2G0649	0	1	Vv2G0649	2.146	x	2
a0045I03	AT_SBa0045I03.f	GSVIVP00015857001	Vv2G0659	0	3	Vv2G0659	2.146	x	2
a0077C22	AT_SBa0077C22.r	GSVIVP00015857001	Vv2G0659	0	3	Vv2G0659	2.146	x	2
a0067J21	AT_SBa0067J21.r	GSVIVP00015835001	Vv2G0681	0	6	Vv2G0681	2.146	x	2
a0038G21	AT_SBa0038G21.f	GSVIVP00003179001	Vv2G1126	0	1	Vv2G1126	2.156	x	2
a0096P16	AT_SBa0096P16.r	GSVIVP00035978001	Vv3G0065	0	1	Vv3G0065	3.027	a	3
a0091K18	AT_SBa0091K18.r	GSVIVP00036167001	Vv3G0254	0	1	Vv3G0254	3.07	a	3
a0057G23	AT_SBa0057G23.r	GSVIVP00036294001	Vv3G0381	0	2	Vv3G0381	3.1	a	3
a0077C08	AT_SBa0077C08.r	GSVIVP00036294001	Vv3G0381	0	2	Vv3G0381	3.1	a	3
a0057G23	AT_SBa0057G23.f	GSVIVP00036297001	Vv3G0384	0	4	Vv3G0384	3.1	a	3
a0068C16	AT_SBa0068C16.f	GSVIVP00036298001	Vv3G0385	0	1	Vv3G0385	3.1	a	3
a0057G11	AT_SBa0057G11.f	GSVIVP00036355001	Vv3G0442	0	3	Vv3G0442	3.123	a	3
a0034L12	AT_SBa0034L12.r	GSVIVP00036412001	Vv3G0499	0	4	Vv3G0499	3.15	a	3
a0030H10	AT_SBa0030H10.r	GSVIVP00036421001	Vv3G0508	0	1	Vv3G0508	3.152	a	3
a0040E02	AT_SBa0040E02.r	GSVIVP00036550001	Vv3G0637	0	1	Vv3G0637	3.178	a	3
a0039J08	AT_SBa0039J08.f	GSVIVP00036638001	Vv3G0725	0	1	Vv3G0725	3.221	a	3
a0093D04	AT_SBa0093D04.f	GSVIVP00005744001	Vv3G0976	0	2	Vv3G0976	3.268	x	3
a0092G23	AT_SBa0092G23.r	GSVIVP00032129001	Vv4G0045	0	2	Vv4G0045	4.01	a	4
a0032E18	AT_SBa0032E18.r	GSVIVP00032166001	Vv4G0082	0	10	Vv4G0082	4.024	a	4
a0012I04	AT_SBa0012I04.f	GSVIVP00032305001	Vv4G0221	0	2	Vv4G0221	4.066	a	4
a0005O10	AT_SBa0005O10.r	GSVIVP00032320001	Vv4G0236	0	1	Vv4G0236	4.075	a	4
a0025O18	AT_SBa0025O18.r	GSVIVP00032349001	Vv4G0265	0	1	Vv4G0265	4.075	x	4
a0059E12	AT_SBa0059E12.f	GSVIVP00032368001	Vv4G0284	0	1	Vv4G0284	4.075	x	4
a0010P15	AT_SBa0010P15.f	GSVIVP00032764001	Vv4G0680	0	1	Vv4G0680	4.162	x	4
a0006G02	AT_SBa0006G02.r	GSVIVP00008808001	Vv4G0758	0	9	Vv4G0758	4.162	x	4
a0015H21	AT_SBa0015H21.f	GSVIVP00036809001	Vv4G1277	0	1	Vv4G1277	3.108	a	3
a0069G01	AT_SBa0069G01.f	GSVIVP00008717001	Vv4G1421	0	1	Vv4G1421	3.076	x	3
a0039H13	AT_SBa0039H13.r	GSVIVP00034873001	Vv4G1484	0	3	Vv4G1484	3.076	x	3
a0049J03	AT_SBa0049J03.f	GSVIVP00033104001	Vv5G0104	0	1	Vv5G0104	5.031	a	5
a0015P21	AT_SBa0015P21.f	GSVIVP00033189001	Vv5G0189	0	1	Vv5G0189	5.054	a	5
a0031O04	AT_SBa0031O04.f	GSVIVP00019750001	Vv5G0309	0	1	Vv5G0309	5.077	a	5
a0016K15	AT_SBa0016K15.r	GSVIVP00019780001	Vv5G0339	0	1	Vv5G0339	5.078	a	5
a0092A22	AT_SBa0092A22.r	GSVIVP00019823001	Vv5G0382	0	1	Vv5G0382	5.085	a	5
a0006F09	AT_SBa0006F09.f	GSVIVP00020229001	Vv5G0788	0	1	Vv5G0788	5.161	a	5
a0047H07	AT_SBa0047H07.r	GSVIVP00020276001	Vv5G0835	0	2	Vv5G0835	5.164	a	5
a0095M04	AT_SBa0095M04.r	GSVIVP00020311001	Vv5G0870	0	1	Vv5G0870	5.172	a	5
a0093F12	AT_SBa0093F12.r	GSVIVP00038807001	Vv5G1215	0	2	Vv5G1215	5.181	x	5
a0063M09	AT_SBa0063M09.r	GSVIVP00038844001	Vv5G1252	0	1	Vv5G1252	5.181	x	5
a0030N11	AT_SBa0030N11.r	GSVIVP00038852001	Vv5G1260	0	41	Vv5G1260	5.181	x	5
a0030E14	AT_SBa0030E14.r	GSVIVP00038852001	Vv5G1260	0	41	Vv5G1260	5.181	x	5
a0084B21	AT_SBa0084B21.f	GSVIVP00038852001	Vv5G1260	0	41	Vv5G1260	5.181	x	5
a0047D22	AT_SBa0047D22.r	GSVIVP00038852001	Vv5G1260	0	41	Vv5G1260	5.181	x	5
a0050I04	AT_SBa0050I04.r	GSVIVP00038852001	Vv5G1260	0	41	Vv5G1260	5.181	x	5
a0039G20	AT_SBa0039G20.r	GSVIVP00034722001	Vv5G1676	0	1	Vv5G1676	5.181	x	5
a0002B13	AT_SBa0002B13.r	GSVIVP00024811001	Vv6G0062	0	2	Vv6G0062	6.004	a	6
a0084F06	AT_SBa0084F06.f	GSVIVP00024722001	Vv6G0151	0	1	Vv6G0151	6.017	a	6
a0023N09	AT_SBa0023N09.f	GSVIVP00024601001	Vv6G0272	0	1	Vv6G0272	6.034	a	6
a0095L06	AT_SBa0095L06.f	GSVIVP00024507001	Vv6G0366	0	1	Vv6G0366	6.071	a	6
a0022F14	AT_SBa0022F14.r	GSVIVP00024375001	Vv6G0498	0	3	Vv6G0498	6.114	a	6
a0038M09	AT_SBa0038M09.f	GSVIVP00024249001	Vv6G0624	0	1	Vv6G0624	6.155	a	6
a0043J05	AT_SBa0043J05.f	GSVIVP00024082001	Vv6G0791	0	2	Vv6G0791	6.213	a	6
a0032N20	AT_SBa0032N20.f	GSVIVP00024082001	Vv6G0791	0	2	Vv6G0791	6.213	a	6
a0006N19	AT_SBa0006N19.r	GSVIVP00024044001	Vv6G0829	0	1	Vv6G0829	6.219	a	6
a0063C05	AT_SBa0063C05.r	GSVIVP00024014001	Vv6G0859	0	1	Vv6G0859	6.224	a	6
a0041D09	AT_SBa0041D09.r	GSVIVP00023935001	Vv6G0938	0	2	Vv6G0938	6.26	a	6
a0023G11	AT_SBa0023G11.r	GSVIVP00023931001	Vv6G0942	0	1	Vv6G0942	6.26	a	6
a0078J22	AT_SBa0078J22.r	GSVIVP00017429001	Vv6G1097	0	2	Vv6G1097	6.266	x	6
a0062F01	AT_SBa0062F01.r	GSVIVP00022944001	Vv6G1391	0	2	Vv6G1391	6.266	x	6
a0083E14	AT_SBa0083E14.r	GSVIVP00022269001	Vv6G1534	0	1	Vv6G1534	6.266	x	6
a0095H22	AT_SBa0095H22.r	GSVIVP00022239001	Vv6G1564	0	3	Vv6G1564	6.266	x	6
a0056B12	AT_SBa0056B12.f	GSVIVP00022046001	Vv6G1757	0	1	Vv6G1757	6.293	a	6
a0051E03	AT_SBa0051E03.f	GSVIVP00023610001	Vv7G0279	0	2	Vv7G0279	5.089	a	5
a0013B15	AT_SBa0013B15.r	GSVIVP00023599001	Vv7G0290	0	1	Vv7G0290	5.088	a	5
a0055D01	AT_SBa0055D01.r	GSVIVP00027989001	Vv7G0387	0	2	Vv7G0387	5.004	x	5
a0052O12	AT_SBa0052O12.f	GSVIVP00028016001	Vv7G0414	0	1	Vv7G0414	5.006	a	5
a0053B11	AT_SBa0053B11.r	GSVIVP00028035001	Vv7G0433	0	2	Vv7G0433	5.012	a	5
a0082F18	AT_SBa0082F18.r	GSVIVP00028093001	Vv7G0491	0	1	Vv7G0491	5.031	a	5
a0052H13	AT_SBa0052H13.f	GSVIVP00007507001	Vv7G0697	0	4	Vv7G0697	5.158	a	5
a0017G20	AT_SBa0017G20.r	GSVIVP00019662001	Vv7G0963	0	1	Vv7G0963	3.267	a	3
a0057H10	AT_SBa0057H10.r	GSVIVP00019440001	Vv7G1185	0	1	Vv7G1185	3.18	x	3
a0033J24	AT_SBa0033J24.r	GSVIVP00038906001	Vv8G0331	0	1	Vv8G0331	6.219	x	6
a0079G03	AT_SBa0079G03.r	GSVIVP00037460001	Vv8G0533	0	1	Vv8G0533	6.245	a	6
a0024H22	AT_SBa0024H22.r	GSVIVP00037493001	Vv8G0566	0	1	Vv8G0566	6.258	a	6
a0067O08	AT_SBa0067O08.f	GSVIVP00037494001	Vv8G0567	0	1	Vv8G0567	6.26	a	6
a0019A03	AT_SBa0019A03.f	GSVIVP00037504001	Vv8G0577	0	1	Vv8G0577	6.263	a	6
a0079A24	AT_SBa0079A24.f	GSVIVP00021294001	Vv8G0937	0	4	Vv8G0937	6.117	a	6
a0062A03	AT_SBa0062A03.r	GSVIVP00021294001	Vv8G0937	0	4	Vv8G0937	6.117	a	6
a0076O19	AT_SBa0076O19.f	GSVIVP00021625001	Vv8G1268	0	1	Vv8G1268	6.317	a	6
a0013K23	AT_SBa0013K23.f	GSVIVP00025330001	Vv8G1533	0	1	Vv8G1533	6.267	x	6
a0056L08	AT_SBa0056L08.r	GSVIVP00025422001	Vv8G1625	0	2	Vv8G1625	6.013	a	6
a0005H04	AT_SBa0005H04.f	GSVIVP00034196001	Vv9G0220	0	2	Vv9G0220	4.028	a	4
a0048J19	AT_SBa0048J19.f	GSVIVP00034207001	Vv9G0231	0	1	Vv9G0231	4.025	a	4
a0093C14	AT_SBa0093C14.f	GSVIVP00034422001	Vv9G0446	0	1	Vv9G0446	4.112	a	4
a0032D11	AT_SBa0032D11.r	GSVIVP00034429001	Vv9G0453	0	9	Vv9G0453	4.113	a	4
a0094I06	AT_SBa0094I06.r	GSVIVP00034468001	Vv9G0492	0	1	Vv9G0492	4.12	a	4
a0093F10	AT_SBa0093F10.f	GSVIVP00034513001	Vv9G0537	0	1	Vv9G0537	4.122	a	4
a0053A10	AT_SBa0053A10.r	GSVIVP00034525001	Vv9G0549	0	3	Vv9G0549	4.124	a	4
a0071J06	AT_SBa0071J06.r	GSVIVP00037603001	Vv9G0875	0	1	Vv9G0875	4.159	x	4
a0085H10	AT_SBa0085H10.f	GSVIVP00025163001	Vv9G0887	0	114	Vv9G0887	4.159	x	4
a0078J10	AT_SBa0078J10.f	GSVIVP00025178001	Vv9G0902	0	2	Vv9G0902	4.159	x	4
a0068D18	AT_SBa0068D18.r	GSVIVP00025182001	Vv9G0906	0	2	Vv9G0906	4.159	x	4
a0031N15	AT_SBa0031N15.r	GSVIVP00000886001	VvUnrG0413	0	14	VvUnrG0413	8	x	8
a0042M05	AT_SBa0042M05.f	GSVIVP00000886001	VvUnrG0413	0	14	VvUnrG0413	8	x	8
a0049M13	AT_SBa0049M13.f	GSVIVP00000887001	VvUnrG0414	0	2	VvUnrG0414	8	x	8
a0079K13	AT_SBa0079K13.f	GSVIVP00000887001	VvUnrG0414	0	2	VvUnrG0414	8	x	8
a0023J17	AT_SBa0023J17.f	GSVIVP00002042001	VvUnrG0968	0	1	VvUnrG0968	8	x	8
a0065F19	AT_SBa0065F19.r	GSVIVP00012729001	VvUnrG10069	0	13	VvUnrG10069	8	x	8
a0053J06	AT_SBa0053J06.r	GSVIVP00002655001	VvUnrG1013	0	4	VvUnrG1013	8	x	8
a0034F14	AT_SBa0034F14.r	GSVIVP00013198001	VvUnrG10142	0	3	VvUnrG10142	8	x	8
a0027M02	AT_SBa0027M02.r	GSVIVP00003346001	VvUnrG1387	0	1	VvUnrG1387	8	x	8
a0041A04	AT_SBa0041A04.r	GSVIVP00003658001	VvUnrG1822	0	16	VvUnrG1822	8	x	8
a0090C21	AT_SBa0090C21.f	GSVIVP00003662001	VvUnrG1826	0	4	VvUnrG1826	8	x	8
a0087D15	AT_SBa0087D15.f	GSVIVP00003662001	VvUnrG1826	0	4	VvUnrG1826	8	x	8
a0016G07	AT_SBa0016G07.r	GSVIVP00005933001	VvUnrG1858	0	1	VvUnrG1858	8	x	8
a0090K09	AT_SBa0090K09.f	GSVIVP00005610001	VvUnrG1901	0	2	VvUnrG1901	8	x	8
a0072K17	AT_SBa0072K17.r	GSVIVP00005619001	VvUnrG1910	0	1	VvUnrG1910	8	x	8
a0030L13	AT_SBa0030L13.f	GSVIVP00005645001	VvUnrG1936	0	1	VvUnrG1936	4.16	a	4
a0023I16	AT_SBa0023I16.r	GSVIVP00006163001	VvUnrG2084	0	1	VvUnrG2084	8	x	8
a0053C03	AT_SBa0053C03.r	GSVIVP00006452001	VvUnrG2235	0	1	VvUnrG2235	8	x	8
a0088O08	AT_SBa0088O08.f	GSVIVP00007101001	VvUnrG2538	0	3	VvUnrG2538	8	x	8
a0044O24	AT_SBa0044O24.f	GSVIVP00007214001	VvUnrG2688	0	3	VvUnrG2688	8	x	8
a0091B21	AT_SBa0091B21.r	GSVIVP00008622001	VvUnrG3001	0	2	VvUnrG3001	2.043	a	2
a0013H18	AT_SBa0013H18.r	GSVIVP00009148001	VvUnrG3257	0	1	VvUnrG3257	8	x	8
a0071M07	AT_SBa0071M07.f	GSVIVP00009325001	VvUnrG3586	0	2	VvUnrG3586	8	x	8
a0079I05	AT_SBa0079I05.r	GSVIVP00009514001	VvUnrG3641	0	1	VvUnrG3641	8	x	8
a0046H17	AT_SBa0046H17.r	GSVIVP00011488001	VvUnrG4741	0	1	VvUnrG4741	8	x	8
a0042H05	AT_SBa0042H05.r	GSVIVP00013100001	VvUnrG5308	0	2	VvUnrG5308	8	x	8
a0038A11	AT_SBa0038A11.f	GSVIVP00013119001	VvUnrG5476	0	1	VvUnrG5476	8	x	8
a0093N18	AT_SBa0093N18.r	GSVIVP00012967001	VvUnrG5652	0	2	VvUnrG5652	8	x	8
a0028P02	AT_SBa0028P02.r	GSVIVP00013070001	VvUnrG5671	0	1	VvUnrG5671	8	x	8
a0041G04	AT_SBa0041G04.r	GSVIVP00011336001	VvUnrG6143	0	1	VvUnrG6143	8	x	8
a0061N08	AT_SBa0061N08.r	GSVIVP00004799001	VvUnrG6441	0	3	VvUnrG6441	8	x	8
a0070K02	AT_SBa0070K02.f	GSVIVP00004035001	VvUnrG6770	0	1	VvUnrG6770	8	x	8
a0091L01	AT_SBa0091L01.f	GSVIVP00004553001	VvUnrG7277	0	1	VvUnrG7277	8	x	8
a0052O12	AT_SBa0052O12.r	GSVIVP00029888001	VvUnrG7684	0	1	VvUnrG7684	2.144	a	2
a0009F14	AT_SBa0009F14.f	GSVIVP00029912001	VvUnrG7708	0	5	VvUnrG7708	2.146	a	2
a0063A21	AT_SBa0063A21.f	GSVIVP00029912001	VvUnrG7708	0	5	VvUnrG7708	2.146	a	2
a0003E12	AT_SBa0003E12.r	GSVIVP00030918001	VvUnrG7827	0	1	VvUnrG7827	8	x	8
a0039G10	AT_SBa0039G10.r	GSVIVP00030923001	VvUnrG7832	0	3	VvUnrG7832	8	x	8
a0093P14	AT_SBa0093P14.r	GSVIVP00031027001	VvUnrG7936	0	2	VvUnrG7936	8	x	8
a0003K24	AT_SBa0003K24.f	GSVIVP00031851001	VvUnrG8072	0	5	VvUnrG8072	8	x	8
a0080K21	AT_SBa0080K21.r	GSVIVP00033856001	VvUnrG8506	0	2	VvUnrG8506	8	x	8
a0030N03	AT_SBa0030N03.f	GSVIVP00033858001	VvUnrG8508	0	1	VvUnrG8508	8	x	8
a0009P16	AT_SBa0009P16.r	GSVIVP00033865001	VvUnrG8515	0	3	VvUnrG8515	8	x	8
a0012P19	AT_SBa0012P19.r	GSVIVP00035317001	VvUnrG8579	0	6	VvUnrG8579	8	x	8
a0082B15	AT_SBa0082B15.f	GSVIVP00035678001	VvUnrG8655	0	2	VvUnrG8655	8	x	8
a0016H06	AT_SBa0016H06.f	GSVIVP00035678001	VvUnrG8655	0	2	VvUnrG8655	8	x	8
a0093N22	AT_SBa0093N22.f	GSVIVP00035586001	VvUnrG8838	0	194	VvUnrG8838	8	x	8
a0093J18	AT_SBa0093J18.r	GSVIVP00035586001	VvUnrG8838	0	194	VvUnrG8838	8	x	8
a0015H02	AT_SBa0015H02.r	GSVIVP00035665001	VvUnrG8917	0	2	VvUnrG8917	8	x	8
a0069B24	AT_SBa0069B24.r	GSVIVP00037288001	VvUnrG8957	0	1	VvUnrG8957	6.3	a	6
a0045L02	AT_SBa0045L02.r	GSVIVP00037583001	VvUnrG9367	0	3	VvUnrG9367	8	x	8
a0045J04	AT_SBa0045J04.f	GSVIVP00009972001	VvUnrG9432	0	3	VvUnrG9432	8	x	8
a0066K07	AT_SBa0066K07.f	GSVIVP00016960001	Vv11G0618	1	1	Vv11G0618	4.159	x	4
a0065L13	AT_SBa0065L13.r	GSVIVP00003755001	Vv13rG0097	1	1	Vv13rG0097	6.023	x	6
a0079H14	AT_SBa0079H14.r	GSVIVP00036984001	Vv1rG0161	1	2	Vv1rG0161	1.263	a	1
a0015P02	AT_SBa0015P02.r	GSVIVP00032674001	Vv4G0590	1	1	Vv4G0590	4.156	x	4
a0019M12	AT_SBa0019M12.f	GSVIVP00024699001	Vv6G0174	1	1	Vv6G0174	6.022	a	6
a0003J01	AT_SBa0003J01.r	GSVIVP00034429001	Vv9G0453	1	9	Vv9G0453	4.113	a	4
a0087A23	AT_SBa0087A23.f	GSVIVP00000283001	Vv9G0716	1	2	Vv9G0716	4.159	x	4
a0003J01	AT_SBa0003J01.f	GSVIVP00000283001	Vv9G0716	1	2	Vv9G0716	4.159	x	4
a0011M19	AT_SBa0011M19.f	GSVIVP00028377001	Vv10G0325	2	22	Vv10G0325	7.072	x	7
a0068B20	AT_SBa0068B20.r	GSVIVP00028377001	Vv10G0325	2	22	Vv10G0325	7.072	x	7
a0010P19	AT_SBa0010P19.f	GSVIVP00028377001	Vv10G0325	2	22	Vv10G0325	7.072	x	7
a0006P11	AT_SBa0006P11.f	GSVIVP00028377001	Vv10G0325	2	22	Vv10G0325	7.072	x	7
a0057H16	AT_SBa0057H16.r	GSVIVP00028377001	Vv10G0325	2	22	Vv10G0325	7.072	x	7
a0048H02	AT_SBa0048H02.r	GSVIVP00028377001	Vv10G0325	2	22	Vv10G0325	7.072	x	7
a0075K09	AT_SBa0075K09.f	GSVIVP00028377001	Vv10G0325	2	22	Vv10G0325	7.072	x	7
a0078E08	AT_SBa0078E08.f	GSVIVP00028377001	Vv10G0325	2	22	Vv10G0325	7.072	x	7
a0080B21	AT_SBa0080B21.f	GSVIVP00028377001	Vv10G0325	2	22	Vv10G0325	7.072	x	7
a0035I15	AT_SBa0035I15.r	GSVIVP00035276001	Vv10G0525	2	16	Vv10G0525	7.072	x	7
a0037L08	AT_SBa0037L08.r	GSVIVP00035276001	Vv10G0525	2	16	Vv10G0525	7.072	x	7
a0066N09	AT_SBa0066N09.r	GSVIVP00035276001	Vv10G0525	2	16	Vv10G0525	7.072	x	7
a0059A01	AT_SBa0059A01.r	GSVIVP00035276001	Vv10G0525	2	16	Vv10G0525	7.072	x	7
a0045A17	AT_SBa0045A17.r	GSVIVP00035276001	Vv10G0525	2	16	Vv10G0525	7.072	x	7
a0039P10	AT_SBa0039P10.f	GSVIVP00035276001	Vv10G0525	2	16	Vv10G0525	7.072	x	7
a0092H08	AT_SBa0092H08.f	GSVIVP00035276001	Vv10G0525	2	16	Vv10G0525	7.072	x	7
a0017K22	AT_SBa0017K22.f	GSVIVP00035276001	Vv10G0525	2	16	Vv10G0525	7.072	x	7
a0007E22	AT_SBa0007E22.f	GSVIVP00035276001	Vv10G0525	2	16	Vv10G0525	7.072	x	7
a0020P07	AT_SBa0020P07.r	GSVIVP00035264001	Vv10G0537	2	3	Vv10G0537	7.072	x	7
a0031O22	AT_SBa0031O22.f	GSVIVP00035264001	Vv10G0537	2	3	Vv10G0537	7.072	x	7
a0058O19	AT_SBa0058O19.r	GSVIVP00026490001	Vv12G1287	2	1	Vv12G1287	7.137	x	7
a0079I15	AT_SBa0079I15.r	GSVIVP00038383001	Vv12rG0017	2	6	Vv12rG0017	7.137	x	7
a0047M16	AT_SBa0047M16.f	GSVIVP00038383001	Vv12rG0017	2	6	Vv12rG0017	7.137	x	7
a0037M02	AT_SBa0037M02.f	GSVIVP00038383001	Vv12rG0017	2	6	Vv12rG0017	7.137	x	7
a0033H07	AT_SBa0033H07.f	GSVIVP00038383001	Vv12rG0017	2	6	Vv12rG0017	7.137	x	7
a0081O18	AT_SBa0081O18.r	GSVIVP00029444001	Vv13G0210	2	34	Vv13G0210	6.254	a	6
a0061K02	AT_SBa0061K02.f	GSVIVP00029444001	Vv13G0210	2	34	Vv13G0210	6.254	a	6
a0066H12	AT_SBa0066H12.r	GSVIVP00029444001	Vv13G0210	2	34	Vv13G0210	6.254	a	6
a0070O12	AT_SBa0070O12.r	GSVIVP00029444001	Vv13G0210	2	34	Vv13G0210	6.254	a	6
a0072J24	AT_SBa0072J24.f	GSVIVP00029444001	Vv13G0210	2	34	Vv13G0210	6.254	a	6
a0076O12	AT_SBa0076O12.r	GSVIVP00029444001	Vv13G0210	2	34	Vv13G0210	6.254	a	6
a0080B21	AT_SBa0080B21.r	GSVIVP00029444001	Vv13G0210	2	34	Vv13G0210	6.254	a	6
a0086K04	AT_SBa0086K04.r	GSVIVP00029444001	Vv13G0210	2	34	Vv13G0210	6.254	a	6
a0090N07	AT_SBa0090N07.r	GSVIVP00029444001	Vv13G0210	2	34	Vv13G0210	6.254	a	6
a0080A17	AT_SBa0080A17.f	GSVIVP00029444001	Vv13G0210	2	34	Vv13G0210	6.254	a	6
a0029B06	AT_SBa0029B06.f	GSVIVP00029444001	Vv13G0210	2	34	Vv13G0210	6.254	a	6
a0015O06	AT_SBa0015O06.f	GSVIVP00029444001	Vv13G0210	2	34	Vv13G0210	6.254	a	6
a0062D21	AT_SBa0062D21.f	GSVIVP00029444001	Vv13G0210	2	34	Vv13G0210	6.254	a	6
a0004O09	AT_SBa0004O09.f	GSVIVP00029444001	Vv13G0210	2	34	Vv13G0210	6.254	a	6
a0048M21	AT_SBa0048M21.r	GSVIVP00029444001	Vv13G0210	2	34	Vv13G0210	6.254	a	6
a0025I02	AT_SBa0025I02.f	GSVIVP00029444001	Vv13G0210	2	34	Vv13G0210	6.254	a	6
a0020D15	AT_SBa0020D15.f	GSVIVP00029444001	Vv13G0210	2	34	Vv13G0210	6.254	a	6
a0016C22	AT_SBa0016C22.r	GSVIVP00029444001	Vv13G0210	2	34	Vv13G0210	6.254	a	6
a0040N17	AT_SBa0040N17.r	GSVIVP00029444001	Vv13G0210	2	34	Vv13G0210	6.254	a	6
a0042H21	AT_SBa0042H21.r	GSVIVP00029444001	Vv13G0210	2	34	Vv13G0210	6.254	a	6
a0045I21	AT_SBa0045I21.f	GSVIVP00029444001	Vv13G0210	2	34	Vv13G0210	6.254	a	6
a0048J18	AT_SBa0048J18.f	GSVIVP00029444001	Vv13G0210	2	34	Vv13G0210	6.254	a	6
a0016J12	AT_SBa0016J12.f	GSVIVP00029444001	Vv13G0210	2	34	Vv13G0210	6.254	a	6
a0081F10	AT_SBa0081F10.r	GSVIVP00018375001	Vv13G0488	2	62	Vv13G0488	6.168	a	6
a0024N20	AT_SBa0024N20.r	GSVIVP00018375001	Vv13G0488	2	62	Vv13G0488	6.168	a	6
a0026A06	AT_SBa0026A06.f	GSVIVP00018375001	Vv13G0488	2	62	Vv13G0488	6.168	a	6
a0004B17	AT_SBa0004B17.r	GSVIVP00018375001	Vv13G0488	2	62	Vv13G0488	6.168	a	6
a0013A11	AT_SBa0013A11.r	GSVIVP00018375001	Vv13G0488	2	62	Vv13G0488	6.168	a	6
a0013D01	AT_SBa0013D01.f	GSVIVP00018375001	Vv13G0488	2	62	Vv13G0488	6.168	a	6
a0014D18	AT_SBa0014D18.f	GSVIVP00018375001	Vv13G0488	2	62	Vv13G0488	6.168	a	6
a0015C05	AT_SBa0015C05.f	GSVIVP00018375001	Vv13G0488	2	62	Vv13G0488	6.168	a	6
a0008J05	AT_SBa0008J05.r	GSVIVP00018375001	Vv13G0488	2	62	Vv13G0488	6.168	a	6
a0020P05	AT_SBa0020P05.f	GSVIVP00018375001	Vv13G0488	2	62	Vv13G0488	6.168	a	6
a0008A03	AT_SBa0008A03.f	GSVIVP00018375001	Vv13G0488	2	62	Vv13G0488	6.168	a	6
a0021P23	AT_SBa0021P23.f	GSVIVP00018375001	Vv13G0488	2	62	Vv13G0488	6.168	a	6
a0034I09	AT_SBa0034I09.f	GSVIVP00018375001	Vv13G0488	2	62	Vv13G0488	6.168	a	6
a0008O16	AT_SBa0008O16.r	GSVIVP00018375001	Vv13G0488	2	62	Vv13G0488	6.168	a	6
a0028D10	AT_SBa0028D10.f	GSVIVP00018375001	Vv13G0488	2	62	Vv13G0488	6.168	a	6
a0020J04	AT_SBa0020J04.r	GSVIVP00018375001	Vv13G0488	2	62	Vv13G0488	6.168	a	6
a0067C10	AT_SBa0067C10.f	GSVIVP00018375001	Vv13G0488	2	62	Vv13G0488	6.168	a	6
a0056F23	AT_SBa0056F23.r	GSVIVP00018375001	Vv13G0488	2	62	Vv13G0488	6.168	a	6
a0065O21	AT_SBa0065O21.f	GSVIVP00018375001	Vv13G0488	2	62	Vv13G0488	6.168	a	6
a0095E18	AT_SBa0095E18.r	GSVIVP00018375001	Vv13G0488	2	62	Vv13G0488	6.168	a	6
a0066N22	AT_SBa0066N22.f	GSVIVP00018375001	Vv13G0488	2	62	Vv13G0488	6.168	a	6
a0049M01	AT_SBa0049M01.r	GSVIVP00018375001	Vv13G0488	2	62	Vv13G0488	6.168	a	6
a0070L19	AT_SBa0070L19.r	GSVIVP00018375001	Vv13G0488	2	62	Vv13G0488	6.168	a	6
a0073L10	AT_SBa0073L10.r	GSVIVP00018375001	Vv13G0488	2	62	Vv13G0488	6.168	a	6
a0076E12	AT_SBa0076E12.r	GSVIVP00018375001	Vv13G0488	2	62	Vv13G0488	6.168	a	6
a0081E21	AT_SBa0081E21.r	GSVIVP00018375001	Vv13G0488	2	62	Vv13G0488	6.168	a	6
a0088L12	AT_SBa0088L12.r	GSVIVP00018375001	Vv13G0488	2	62	Vv13G0488	6.168	a	6
a0039F17	AT_SBa0039F17.f	GSVIVP00018375001	Vv13G0488	2	62	Vv13G0488	6.168	a	6
a0031A12	AT_SBa0031A12.f	GSVIVP00018375001	Vv13G0488	2	62	Vv13G0488	6.168	a	6
a0012A14	AT_SBa0012A14.r	GSVIVP00018375001	Vv13G0488	2	62	Vv13G0488	6.168	a	6
a0035E05	AT_SBa0035E05.r	GSVIVP00018375001	Vv13G0488	2	62	Vv13G0488	6.168	a	6
a0036D24	AT_SBa0036D24.f	GSVIVP00018375001	Vv13G0488	2	62	Vv13G0488	6.168	a	6
a0053J09	AT_SBa0053J09.r	GSVIVP00018375001	Vv13G0488	2	62	Vv13G0488	6.168	a	6
a0053H21	AT_SBa0053H21.r	GSVIVP00018375001	Vv13G0488	2	62	Vv13G0488	6.168	a	6
a0039O07	AT_SBa0039O07.f	GSVIVP00018375001	Vv13G0488	2	62	Vv13G0488	6.168	a	6
a0042G19	AT_SBa0042G19.r	GSVIVP00018375001	Vv13G0488	2	62	Vv13G0488	6.168	a	6
a0046B03	AT_SBa0046B03.f	GSVIVP00018375001	Vv13G0488	2	62	Vv13G0488	6.168	a	6
a0048J18	AT_SBa0048J18.r	GSVIVP00018375001	Vv13G0488	2	62	Vv13G0488	6.168	a	6
a0048K11	AT_SBa0048K11.f	GSVIVP00018375001	Vv13G0488	2	62	Vv13G0488	6.168	a	6
a0091M05	AT_SBa0091M05.r	GSVIVP00008898001	Vv14G0479	2	11	Vv14G0479	5.088	a	5
a0062D21	AT_SBa0062D21.r	GSVIVP00008898001	Vv14G0479	2	11	Vv14G0479	5.088	a	5
a0046H09	AT_SBa0046H09.f	GSVIVP00008898001	Vv14G0479	2	11	Vv14G0479	5.088	a	5
a0028K20	AT_SBa0028K20.r	GSVIVP00008898001	Vv14G0479	2	11	Vv14G0479	5.088	a	5
a0028A06	AT_SBa0028A06.f	GSVIVP00008898001	Vv14G0479	2	11	Vv14G0479	5.088	a	5
a0078K03	AT_SBa0078K03.f	GSVIVP00008898001	Vv14G0479	2	11	Vv14G0479	5.088	a	5
a0076O12	AT_SBa0076O12.f	GSVIVP00008898001	Vv14G0479	2	11	Vv14G0479	5.088	a	5
a0082I06	AT_SBa0082I06.r	GSVIVP00021057001	Vv14G1724	2	8	Vv14G1724	1.02	a	1
a0051E12	AT_SBa0051E12.f	GSVIVP00021057001	Vv14G1724	2	8	Vv14G1724	1.02	a	1
a0046H05	AT_SBa0046H05.f	GSVIVP00014072001	Vv16G0226	2	11	Vv16G0226	2.156	x	2
a0091P15	AT_SBa0091P15.f	GSVIVP00014072001	Vv16G0226	2	11	Vv16G0226	2.156	x	2
a0058I10	AT_SBa0058I10.f	GSVIVP00014072001	Vv16G0226	2	11	Vv16G0226	2.156	x	2
a0048M21	AT_SBa0048M21.f	GSVIVP00014996001	Vv18G0701	2	109	Vv18G0701	3.241	a	3
a0057K06	AT_SBa0057K06.f	GSVIVP00014996001	Vv18G0701	2	109	Vv18G0701	3.241	a	3
a0056O14	AT_SBa0056O14.f	GSVIVP00014996001	Vv18G0701	2	109	Vv18G0701	3.241	a	3
a0056I11	AT_SBa0056I11.f	GSVIVP00014996001	Vv18G0701	2	109	Vv18G0701	3.241	a	3
a0054E04	AT_SBa0054E04.f	GSVIVP00014996001	Vv18G0701	2	109	Vv18G0701	3.241	a	3
a0054D24	AT_SBa0054D24.r	GSVIVP00014996001	Vv18G0701	2	109	Vv18G0701	3.241	a	3
a0052F10	AT_SBa0052F10.f	GSVIVP00014996001	Vv18G0701	2	109	Vv18G0701	3.241	a	3
a0051N17	AT_SBa0051N17.f	GSVIVP00014996001	Vv18G0701	2	109	Vv18G0701	3.241	a	3
a0042A02	AT_SBa0042A02.f	GSVIVP00014996001	Vv18G0701	2	109	Vv18G0701	3.241	a	3
a0049O02	AT_SBa0049O02.r	GSVIVP00014996001	Vv18G0701	2	109	Vv18G0701	3.241	a	3
a0062J24	AT_SBa0062J24.f	GSVIVP00014996001	Vv18G0701	2	109	Vv18G0701	3.241	a	3
a0048D18	AT_SBa0048D18.f	GSVIVP00014996001	Vv18G0701	2	109	Vv18G0701	3.241	a	3
a0047B23	AT_SBa0047B23.f	GSVIVP00014996001	Vv18G0701	2	109	Vv18G0701	3.241	a	3
a0046F16	AT_SBa0046F16.r	GSVIVP00014996001	Vv18G0701	2	109	Vv18G0701	3.241	a	3
a0046F12	AT_SBa0046F12.r	GSVIVP00014996001	Vv18G0701	2	109	Vv18G0701	3.241	a	3
a0043N06	AT_SBa0043N06.r	GSVIVP00014996001	Vv18G0701	2	109	Vv18G0701	3.241	a	3
a0043B01	AT_SBa0043B01.f	GSVIVP00014996001	Vv18G0701	2	109	Vv18G0701	3.241	a	3
a0042H21	AT_SBa0042H21.f	GSVIVP00014996001	Vv18G0701	2	109	Vv18G0701	3.241	a	3
a0093G17	AT_SBa0093G17.r	GSVIVP00014996001	Vv18G0701	2	109	Vv18G0701	3.241	a	3
a0050F13	AT_SBa0050F13.f	GSVIVP00014996001	Vv18G0701	2	109	Vv18G0701	3.241	a	3
a0078N10	AT_SBa0078N10.f	GSVIVP00014996001	Vv18G0701	2	109	Vv18G0701	3.241	a	3
a0087N19	AT_SBa0087N19.f	GSVIVP00014996001	Vv18G0701	2	109	Vv18G0701	3.241	a	3
a0086O10	AT_SBa0086O10.r	GSVIVP00014996001	Vv18G0701	2	109	Vv18G0701	3.241	a	3
a0086B19	AT_SBa0086B19.r	GSVIVP00014996001	Vv18G0701	2	109	Vv18G0701	3.241	a	3
a0081E21	AT_SBa0081E21.f	GSVIVP00014996001	Vv18G0701	2	109	Vv18G0701	3.241	a	3
a0077O10	AT_SBa0077O10.f	GSVIVP00014996001	Vv18G0701	2	109	Vv18G0701	3.241	a	3
a0074F14	AT_SBa0074F14.r	GSVIVP00014996001	Vv18G0701	2	109	Vv18G0701	3.241	a	3
a0070L19	AT_SBa0070L19.f	GSVIVP00014996001	Vv18G0701	2	109	Vv18G0701	3.241	a	3
a0066N22	AT_SBa0066N22.r	GSVIVP00014996001	Vv18G0701	2	109	Vv18G0701	3.241	a	3
a0066H12	AT_SBa0066H12.f	GSVIVP00014996001	Vv18G0701	2	109	Vv18G0701	3.241	a	3
a0064M21	AT_SBa0064M21.r	GSVIVP00014996001	Vv18G0701	2	109	Vv18G0701	3.241	a	3
a0039P21	AT_SBa0039P21.f	GSVIVP00014996001	Vv18G0701	2	109	Vv18G0701	3.241	a	3
a0080D01	AT_SBa0080D01.r	GSVIVP00014996001	Vv18G0701	2	109	Vv18G0701	3.241	a	3
a0042C14	AT_SBa0042C14.r	GSVIVP00014996001	Vv18G0701	2	109	Vv18G0701	3.241	a	3
a0013I21	AT_SBa0013I21.r	GSVIVP00014996001	Vv18G0701	2	109	Vv18G0701	3.241	a	3
a0015D14	AT_SBa0015D14.r	GSVIVP00014996001	Vv18G0701	2	109	Vv18G0701	3.241	a	3
a0015O06	AT_SBa0015O06.r	GSVIVP00014996001	Vv18G0701	2	109	Vv18G0701	3.241	a	3
a0016A09	AT_SBa0016A09.r	GSVIVP00014996001	Vv18G0701	2	109	Vv18G0701	3.241	a	3
a0016C22	AT_SBa0016C22.f	GSVIVP00014996001	Vv18G0701	2	109	Vv18G0701	3.241	a	3
a0018K21	AT_SBa0018K21.f	GSVIVP00014996001	Vv18G0701	2	109	Vv18G0701	3.241	a	3
a0019I20	AT_SBa0019I20.f	GSVIVP00014996001	Vv18G0701	2	109	Vv18G0701	3.241	a	3
a0020O09	AT_SBa0020O09.r	GSVIVP00014996001	Vv18G0701	2	109	Vv18G0701	3.241	a	3
a0024D23	AT_SBa0024D23.f	GSVIVP00014996001	Vv18G0701	2	109	Vv18G0701	3.241	a	3
a0039P10	AT_SBa0039P10.r	GSVIVP00014996001	Vv18G0701	2	109	Vv18G0701	3.241	a	3
a0038L03	AT_SBa0038L03.f	GSVIVP00014996001	Vv18G0701	2	109	Vv18G0701	3.241	a	3
a0035E05	AT_SBa0035E05.f	GSVIVP00014996001	Vv18G0701	2	109	Vv18G0701	3.241	a	3
a0034J21	AT_SBa0034J21.f	GSVIVP00014996001	Vv18G0701	2	109	Vv18G0701	3.241	a	3
a0034I16	AT_SBa0034I16.r	GSVIVP00014996001	Vv18G0701	2	109	Vv18G0701	3.241	a	3
a0032N24	AT_SBa0032N24.f	GSVIVP00014996001	Vv18G0701	2	109	Vv18G0701	3.241	a	3
a0030O11	AT_SBa0030O11.r	GSVIVP00014996001	Vv18G0701	2	109	Vv18G0701	3.241	a	3
a0030J21	AT_SBa0030J21.r	GSVIVP00014996001	Vv18G0701	2	109	Vv18G0701	3.241	a	3
a0029B06	AT_SBa0029B06.r	GSVIVP00014996001	Vv18G0701	2	109	Vv18G0701	3.241	a	3
a0026M10	AT_SBa0026M10.r	GSVIVP00014996001	Vv18G0701	2	109	Vv18G0701	3.241	a	3
a0032C06	AT_SBa0032C06.r	GSVIVP00014996001	Vv18G0701	2	109	Vv18G0701	3.241	a	3
a0007J18	AT_SBa0007J18.f	GSVIVP00014996001	Vv18G0701	2	109	Vv18G0701	3.241	a	3
a0001C05	AT_SBa0001C05.r	GSVIVP00014996001	Vv18G0701	2	109	Vv18G0701	3.241	a	3
a0007P24	AT_SBa0007P24.r	GSVIVP00014996001	Vv18G0701	2	109	Vv18G0701	3.241	a	3
a0002C02	AT_SBa0002C02.r	GSVIVP00014996001	Vv18G0701	2	109	Vv18G0701	3.241	a	3
a0006P16	AT_SBa0006P16.f	GSVIVP00014996001	Vv18G0701	2	109	Vv18G0701	3.241	a	3
a0002C13	AT_SBa0002C13.r	GSVIVP00014996001	Vv18G0701	2	109	Vv18G0701	3.241	a	3
a0006G15	AT_SBa0006G15.f	GSVIVP00014996001	Vv18G0701	2	109	Vv18G0701	3.241	a	3
a0004B13	AT_SBa0004B13.r	GSVIVP00014996001	Vv18G0701	2	109	Vv18G0701	3.241	a	3
a0013P01	AT_SBa0013P01.f	GSVIVP00014958001	Vv18G0739	2	30	Vv18G0739	3.265	a	3
a0022K18	AT_SBa0022K18.r	GSVIVP00014958001	Vv18G0739	2	30	Vv18G0739	3.265	a	3
a0021P23	AT_SBa0021P23.r	GSVIVP00014958001	Vv18G0739	2	30	Vv18G0739	3.265	a	3
a0021N12	AT_SBa0021N12.r	GSVIVP00014958001	Vv18G0739	2	30	Vv18G0739	3.265	a	3
a0014K12	AT_SBa0014K12.f	GSVIVP00014958001	Vv18G0739	2	30	Vv18G0739	3.265	a	3
a0093E15	AT_SBa0093E15.r	GSVIVP00014958001	Vv18G0739	2	30	Vv18G0739	3.265	a	3
a0031O22	AT_SBa0031O22.r	GSVIVP00014958001	Vv18G0739	2	30	Vv18G0739	3.265	a	3
a0026I10	AT_SBa0026I10.f	GSVIVP00014958001	Vv18G0739	2	30	Vv18G0739	3.265	a	3
a0028G11	AT_SBa0028G11.r	GSVIVP00014958001	Vv18G0739	2	30	Vv18G0739	3.265	a	3
a0061K21	AT_SBa0061K21.f	GSVIVP00014958001	Vv18G0739	2	30	Vv18G0739	3.265	a	3
a0076E12	AT_SBa0076E12.f	GSVIVP00014958001	Vv18G0739	2	30	Vv18G0739	3.265	a	3
a0071F20	AT_SBa0071F20.r	GSVIVP00014958001	Vv18G0739	2	30	Vv18G0739	3.265	a	3
a0059C18	AT_SBa0059C18.f	GSVIVP00014958001	Vv18G0739	2	30	Vv18G0739	3.265	a	3
a0014B04	AT_SBa0014B04.r	GSVIVP00014958001	Vv18G0739	2	30	Vv18G0739	3.265	a	3
a0010K06	AT_SBa0010K06.f	GSVIVP00014958001	Vv18G0739	2	30	Vv18G0739	3.265	a	3
a0048G08	AT_SBa0048G08.r	GSVIVP00014958001	Vv18G0739	2	30	Vv18G0739	3.265	a	3
a0057E13	AT_SBa0057E13.r	GSVIVP00036955001	Vv1rG0132	2	2	Vv1rG0132	1.254	a	1
a0076L14	AT_SBa0076L14.r	GSVIVP00036955001	Vv1rG0132	2	2	Vv1rG0132	1.254	a	1
a0029O17	AT_SBa0029O17.r	GSVIVP00001033001	Vv2G0521	2	47	Vv2G0521	2.125	a	2
a0001J20	AT_SBa0001J20.r	GSVIVP00001033001	Vv2G0521	2	47	Vv2G0521	2.125	a	2
a0008L22	AT_SBa0008L22.f	GSVIVP00001033001	Vv2G0521	2	47	Vv2G0521	2.125	a	2
a0010F11	AT_SBa0010F11.r	GSVIVP00001033001	Vv2G0521	2	47	Vv2G0521	2.125	a	2
a0015K01	AT_SBa0015K01.r	GSVIVP00001033001	Vv2G0521	2	47	Vv2G0521	2.125	a	2
a0015O15	AT_SBa0015O15.r	GSVIVP00001033001	Vv2G0521	2	47	Vv2G0521	2.125	a	2
a0025A24	AT_SBa0025A24.f	GSVIVP00001033001	Vv2G0521	2	47	Vv2G0521	2.125	a	2
a0023C10	AT_SBa0023C10.r	GSVIVP00001033001	Vv2G0521	2	47	Vv2G0521	2.125	a	2
a0006P11	AT_SBa0006P11.r	GSVIVP00001033001	Vv2G0521	2	47	Vv2G0521	2.125	a	2
a0047B23	AT_SBa0047B23.r	GSVIVP00001033001	Vv2G0521	2	47	Vv2G0521	2.125	a	2
a0055J18	AT_SBa0055J18.r	GSVIVP00001033001	Vv2G0521	2	47	Vv2G0521	2.125	a	2
a0066G09	AT_SBa0066G09.r	GSVIVP00001033001	Vv2G0521	2	47	Vv2G0521	2.125	a	2
a0069P12	AT_SBa0069P12.r	GSVIVP00001033001	Vv2G0521	2	47	Vv2G0521	2.125	a	2
a0075K09	AT_SBa0075K09.r	GSVIVP00001033001	Vv2G0521	2	47	Vv2G0521	2.125	a	2
a0046N09	AT_SBa0046N09.r	GSVIVP00001033001	Vv2G0521	2	47	Vv2G0521	2.125	a	2
a0077P21	AT_SBa0077P21.r	GSVIVP00001033001	Vv2G0521	2	47	Vv2G0521	2.125	a	2
a0096J05	AT_SBa0096J05.f	GSVIVP00001033001	Vv2G0521	2	47	Vv2G0521	2.125	a	2
a0076N09	AT_SBa0076N09.r	GSVIVP00001033001	Vv2G0521	2	47	Vv2G0521	2.125	a	2
a0013B19	AT_SBa0013B19.f	GSVIVP00032166001	Vv4G0082	2	10	Vv4G0082	4.024	a	4
a0039A04	AT_SBa0039A04.f	GSVIVP00032166001	Vv4G0082	2	10	Vv4G0082	4.024	a	4
a0001D01	AT_SBa0001D01.f	GSVIVP00017398001	Vv6G1128	2	14	Vv6G1128	6.266	x	6
a0002C13	AT_SBa0002C13.f	GSVIVP00017398001	Vv6G1128	2	14	Vv6G1128	6.266	x	6
a0012M19	AT_SBa0012M19.r	GSVIVP00017398001	Vv6G1128	2	14	Vv6G1128	6.266	x	6
a0014B04	AT_SBa0014B04.f	GSVIVP00017398001	Vv6G1128	2	14	Vv6G1128	6.266	x	6
a0026M10	AT_SBa0026M10.f	GSVIVP00017398001	Vv6G1128	2	14	Vv6G1128	6.266	x	6
a0036C08	AT_SBa0036C08.r	GSVIVP00017398001	Vv6G1128	2	14	Vv6G1128	6.266	x	6
a0037L05	AT_SBa0037L05.f	GSVIVP00017398001	Vv6G1128	2	14	Vv6G1128	6.266	x	6
a0046H09	AT_SBa0046H09.r	GSVIVP00017398001	Vv6G1128	2	14	Vv6G1128	6.266	x	6
a0094K03	AT_SBa0094K03.f	GSVIVP00017398001	Vv6G1128	2	14	Vv6G1128	6.266	x	6
a0067F24	AT_SBa0067F24.r	GSVIVP00017398001	Vv6G1128	2	14	Vv6G1128	6.266	x	6
a0045L24	AT_SBa0045L24.r	GSVIVP00025163001	Vv9G0887	2	114	Vv9G0887	4.159	x	4
a0041O16	AT_SBa0041O16.r	GSVIVP00025163001	Vv9G0887	2	114	Vv9G0887	4.159	x	4
a0042D07	AT_SBa0042D07.f	GSVIVP00025163001	Vv9G0887	2	114	Vv9G0887	4.159	x	4
a0051P24	AT_SBa0051P24.r	GSVIVP00025163001	Vv9G0887	2	114	Vv9G0887	4.159	x	4
a0051C22	AT_SBa0051C22.f	GSVIVP00025163001	Vv9G0887	2	114	Vv9G0887	4.159	x	4
a0045D15	AT_SBa0045D15.r	GSVIVP00025163001	Vv9G0887	2	114	Vv9G0887	4.159	x	4
a0067O02	AT_SBa0067O02.r	GSVIVP00025163001	Vv9G0887	2	114	Vv9G0887	4.159	x	4
a0076K06	AT_SBa0076K06.f	GSVIVP00025163001	Vv9G0887	2	114	Vv9G0887	4.159	x	4
a0076H08	AT_SBa0076H08.r	GSVIVP00025163001	Vv9G0887	2	114	Vv9G0887	4.159	x	4
a0076C09	AT_SBa0076C09.f	GSVIVP00025163001	Vv9G0887	2	114	Vv9G0887	4.159	x	4
a0072J24	AT_SBa0072J24.r	GSVIVP00025163001	Vv9G0887	2	114	Vv9G0887	4.159	x	4
a0072E14	AT_SBa0072E14.f	GSVIVP00025163001	Vv9G0887	2	114	Vv9G0887	4.159	x	4
a0071J20	AT_SBa0071J20.f	GSVIVP00025163001	Vv9G0887	2	114	Vv9G0887	4.159	x	4
a0040I17	AT_SBa0040I17.f	GSVIVP00025163001	Vv9G0887	2	114	Vv9G0887	4.159	x	4
a0054L14	AT_SBa0054L14.f	GSVIVP00025163001	Vv9G0887	2	114	Vv9G0887	4.159	x	4
a0065I16	AT_SBa0065I16.f	GSVIVP00025163001	Vv9G0887	2	114	Vv9G0887	4.159	x	4
a0058M22	AT_SBa0058M22.f	GSVIVP00025163001	Vv9G0887	2	114	Vv9G0887	4.159	x	4
a0058H19	AT_SBa0058H19.f	GSVIVP00025163001	Vv9G0887	2	114	Vv9G0887	4.159	x	4
a0058F14	AT_SBa0058F14.r	GSVIVP00025163001	Vv9G0887	2	114	Vv9G0887	4.159	x	4
a0054N07	AT_SBa0054N07.r	GSVIVP00025163001	Vv9G0887	2	114	Vv9G0887	4.159	x	4
a0079I24	AT_SBa0079I24.r	GSVIVP00025163001	Vv9G0887	2	114	Vv9G0887	4.159	x	4
a0035D21	AT_SBa0035D21.f	GSVIVP00025163001	Vv9G0887	2	114	Vv9G0887	4.159	x	4
a0079I03	AT_SBa0079I03.r	GSVIVP00025163001	Vv9G0887	2	114	Vv9G0887	4.159	x	4
a0080A17	AT_SBa0080A17.r	GSVIVP00025163001	Vv9G0887	2	114	Vv9G0887	4.159	x	4
a0070O12	AT_SBa0070O12.f	GSVIVP00025163001	Vv9G0887	2	114	Vv9G0887	4.159	x	4
a0003H22	AT_SBa0003H22.f	GSVIVP00025163001	Vv9G0887	2	114	Vv9G0887	4.159	x	4
a0017H18	AT_SBa0017H18.f	GSVIVP00025163001	Vv9G0887	2	114	Vv9G0887	4.159	x	4
a0003O08	AT_SBa0003O08.r	GSVIVP00025163001	Vv9G0887	2	114	Vv9G0887	4.159	x	4
a0081I01	AT_SBa0081I01.r	GSVIVP00025163001	Vv9G0887	2	114	Vv9G0887	4.159	x	4
a0091M05	AT_SBa0091M05.f	GSVIVP00025163001	Vv9G0887	2	114	Vv9G0887	4.159	x	4
a0004O09	AT_SBa0004O09.r	GSVIVP00025163001	Vv9G0887	2	114	Vv9G0887	4.159	x	4
a0020D15	AT_SBa0020D15.r	GSVIVP00025163001	Vv9G0887	2	114	Vv9G0887	4.159	x	4
a0009I03	AT_SBa0009I03.f	GSVIVP00025163001	Vv9G0887	2	114	Vv9G0887	4.159	x	4
a0012G17	AT_SBa0012G17.f	GSVIVP00025163001	Vv9G0887	2	114	Vv9G0887	4.159	x	4
a0012N08	AT_SBa0012N08.f	GSVIVP00025163001	Vv9G0887	2	114	Vv9G0887	4.159	x	4
a0014P12	AT_SBa0014P12.f	GSVIVP00025163001	Vv9G0887	2	114	Vv9G0887	4.159	x	4
a0038N04	AT_SBa0038N04.f	GSVIVP00025163001	Vv9G0887	2	114	Vv9G0887	4.159	x	4
a0038L22	AT_SBa0038L22.r	GSVIVP00025163001	Vv9G0887	2	114	Vv9G0887	4.159	x	4
a0038E22	AT_SBa0038E22.f	GSVIVP00025163001	Vv9G0887	2	114	Vv9G0887	4.159	x	4
a0029M23	AT_SBa0029M23.r	GSVIVP00025163001	Vv9G0887	2	114	Vv9G0887	4.159	x	4
a0017O17	AT_SBa0017O17.f	GSVIVP00025163001	Vv9G0887	2	114	Vv9G0887	4.159	x	4
a0040F18	AT_SBa0040F18.r	GSVIVP00025163001	Vv9G0887	2	114	Vv9G0887	4.159	x	4
a0027K11	AT_SBa0027K11.r	GSVIVP00025163001	Vv9G0887	2	114	Vv9G0887	4.159	x	4
a0025P22	AT_SBa0025P22.f	GSVIVP00025163001	Vv9G0887	2	114	Vv9G0887	4.159	x	4
a0025N11	AT_SBa0025N11.r	GSVIVP00025163001	Vv9G0887	2	114	Vv9G0887	4.159	x	4
a0022M01	AT_SBa0022M01.r	GSVIVP00025163001	Vv9G0887	2	114	Vv9G0887	4.159	x	4
a0022G06	AT_SBa0022G06.r	GSVIVP00025163001	Vv9G0887	2	114	Vv9G0887	4.159	x	4
a0020I06	AT_SBa0020I06.r	GSVIVP00025163001	Vv9G0887	2	114	Vv9G0887	4.159	x	4
a0086E11	AT_SBa0086E11.r	GSVIVP00025163001	Vv9G0887	2	114	Vv9G0887	4.159	x	4
a0089H19	AT_SBa0089H19.f	GSVIVP00025163001	Vv9G0887	2	114	Vv9G0887	4.159	x	4
a0091H19	AT_SBa0091H19.f	GSVIVP00025163001	Vv9G0887	2	114	Vv9G0887	4.159	x	4
a0082C05	AT_SBa0082C05.r	GSVIVP00025163001	Vv9G0887	2	114	Vv9G0887	4.159	x	4
a0091A19	AT_SBa0091A19.f	GSVIVP00025163001	Vv9G0887	2	114	Vv9G0887	4.159	x	4
a0093O10	AT_SBa0093O10.f	GSVIVP00025163001	Vv9G0887	2	114	Vv9G0887	4.159	x	4
a0094F23	AT_SBa0094F23.r	GSVIVP00025163001	Vv9G0887	2	114	Vv9G0887	4.159	x	4
a0095F07	AT_SBa0095F07.f	GSVIVP00025163001	Vv9G0887	2	114	Vv9G0887	4.159	x	4
a0095F14	AT_SBa0095F14.f	GSVIVP00025163001	Vv9G0887	2	114	Vv9G0887	4.159	x	4
a0093A23	AT_SBa0093A23.r	GSVIVP00025163001	Vv9G0887	2	114	Vv9G0887	4.159	x	4
a0010B18	AT_SBa0010B18.r	GSVIVP00001587001	VvUnrG0556	2	13	VvUnrG0556	8	x	8
a0008A20	AT_SBa0008A20.f	GSVIVP00001587001	VvUnrG0556	2	13	VvUnrG0556	8	x	8
a0010D18	AT_SBa0010D18.r	GSVIVP00001587001	VvUnrG0556	2	13	VvUnrG0556	8	x	8
a0071J20	AT_SBa0071J20.r	GSVIVP00001587001	VvUnrG0556	2	13	VvUnrG0556	8	x	8
a0044O08	AT_SBa0044O08.f	GSVIVP00012686001	VvUnrG10027	2	25	VvUnrG10027	8	x	8
a0095I02	AT_SBa0095I02.r	GSVIVP00012686001	VvUnrG10027	2	25	VvUnrG10027	8	x	8
a0068B05	AT_SBa0068B05.f	GSVIVP00012686001	VvUnrG10027	2	25	VvUnrG10027	8	x	8
a0033O07	AT_SBa0033O07.f	GSVIVP00012686001	VvUnrG10027	2	25	VvUnrG10027	8	x	8
a0014A07	AT_SBa0014A07.f	GSVIVP00012686001	VvUnrG10027	2	25	VvUnrG10027	8	x	8
a0011E03	AT_SBa0011E03.r	GSVIVP00012686001	VvUnrG10027	2	25	VvUnrG10027	8	x	8
a0003O22	AT_SBa0003O22.r	GSVIVP00012686001	VvUnrG10027	2	25	VvUnrG10027	8	x	8
a0003H16	AT_SBa0003H16.r	GSVIVP00012686001	VvUnrG10027	2	25	VvUnrG10027	8	x	8
a0017A16	AT_SBa0017A16.f	GSVIVP00012686001	VvUnrG10027	2	25	VvUnrG10027	8	x	8
a0094O21	AT_SBa0094O21.f	GSVIVP00012723001	VvUnrG10063	2	4	VvUnrG10063	8	x	8
a0086E13	AT_SBa0086E13.f	GSVIVP00012723001	VvUnrG10063	2	4	VvUnrG10063	8	x	8
a0060C03	AT_SBa0060C03.r	GSVIVP00012729001	VvUnrG10069	2	13	VvUnrG10069	8	x	8
a0041A12	AT_SBa0041A12.r	GSVIVP00012729001	VvUnrG10069	2	13	VvUnrG10069	8	x	8
a0035A15	AT_SBa0035A15.f	GSVIVP00013199001	VvUnrG10143	2	13	VvUnrG10143	8	x	8
a0077O10	AT_SBa0077O10.r	GSVIVP00013199001	VvUnrG10143	2	13	VvUnrG10143	8	x	8
a0069C17	AT_SBa0069C17.r	GSVIVP00013199001	VvUnrG10143	2	13	VvUnrG10143	8	x	8
a0029O17	AT_SBa0029O17.f	GSVIVP00013199001	VvUnrG10143	2	13	VvUnrG10143	8	x	8
a0020D12	AT_SBa0020D12.f	GSVIVP00013199001	VvUnrG10143	2	13	VvUnrG10143	8	x	8
a0007P06	AT_SBa0007P06.f	GSVIVP00013202001	VvUnrG10146	2	11	VvUnrG10146	8	x	8
a0024C10	AT_SBa0024C10.r	GSVIVP00013202001	VvUnrG10146	2	11	VvUnrG10146	8	x	8
a0053M23	AT_SBa0053M23.f	GSVIVP00013202001	VvUnrG10146	2	11	VvUnrG10146	8	x	8
a0069E10	AT_SBa0069E10.r	GSVIVP00013202001	VvUnrG10146	2	11	VvUnrG10146	8	x	8
a0028M07	AT_SBa0028M07.f	GSVIVP00013214001	VvUnrG10158	2	8	VvUnrG10158	8	x	8
a0065C06	AT_SBa0065C06.r	GSVIVP00013214001	VvUnrG10158	2	8	VvUnrG10158	8	x	8
a0040C16	AT_SBa0040C16.r	GSVIVP00013214001	VvUnrG10158	2	8	VvUnrG10158	8	x	8
a0021D02	AT_SBa0021D02.f	GSVIVP00013214001	VvUnrG10158	2	8	VvUnrG10158	8	x	8
a0005C03	AT_SBa0005C03.r	GSVIVP00013214001	VvUnrG10158	2	8	VvUnrG10158	8	x	8
a0060C03	AT_SBa0060C03.f	GSVIVP00013214001	VvUnrG10158	2	8	VvUnrG10158	8	x	8
a0069E10	AT_SBa0069E10.f	GSVIVP00013232001	VvUnrG10176	2	19	VvUnrG10176	8	x	8
a0058M22	AT_SBa0058M22.r	GSVIVP00013232001	VvUnrG10176	2	19	VvUnrG10176	8	x	8
a0048G08	AT_SBa0048G08.f	GSVIVP00013232001	VvUnrG10176	2	19	VvUnrG10176	8	x	8
a0028G11	AT_SBa0028G11.f	GSVIVP00013232001	VvUnrG10176	2	19	VvUnrG10176	8	x	8
a0022K18	AT_SBa0022K18.f	GSVIVP00013232001	VvUnrG10176	2	19	VvUnrG10176	8	x	8
a0014K12	AT_SBa0014K12.r	GSVIVP00013232001	VvUnrG10176	2	19	VvUnrG10176	8	x	8
a0013N15	AT_SBa0013N15.r	GSVIVP00013232001	VvUnrG10176	2	19	VvUnrG10176	8	x	8
a0070A01	AT_SBa0070A01.f	GSVIVP00013243001	VvUnrG10187	2	29	VvUnrG10187	8	x	8
a0082E04	AT_SBa0082E04.f	GSVIVP00013243001	VvUnrG10187	2	29	VvUnrG10187	8	x	8
a0076L14	AT_SBa0076L14.f	GSVIVP00013243001	VvUnrG10187	2	29	VvUnrG10187	8	x	8
a0069M12	AT_SBa0069M12.f	GSVIVP00013243001	VvUnrG10187	2	29	VvUnrG10187	8	x	8
a0044O08	AT_SBa0044O08.r	GSVIVP00013243001	VvUnrG10187	2	29	VvUnrG10187	8	x	8
a0042J02	AT_SBa0042J02.r	GSVIVP00013243001	VvUnrG10187	2	29	VvUnrG10187	8	x	8
a0004J22	AT_SBa0004J22.f	GSVIVP00013243001	VvUnrG10187	2	29	VvUnrG10187	8	x	8
a0010F11	AT_SBa0010F11.f	GSVIVP00013243001	VvUnrG10187	2	29	VvUnrG10187	8	x	8
a0020P07	AT_SBa0020P07.f	GSVIVP00013243001	VvUnrG10187	2	29	VvUnrG10187	8	x	8
a0011E03	AT_SBa0011E03.f	GSVIVP00013264001	VvUnrG10209	2	21	VvUnrG10209	8	x	8
a0049C16	AT_SBa0049C16.r	GSVIVP00013264001	VvUnrG10209	2	21	VvUnrG10209	8	x	8
a0014A07	AT_SBa0014A07.r	GSVIVP00013264001	VvUnrG10209	2	21	VvUnrG10209	8	x	8
a0033O07	AT_SBa0033O07.r	GSVIVP00013264001	VvUnrG10209	2	21	VvUnrG10209	8	x	8
a0003H16	AT_SBa0003H16.f	GSVIVP00013264001	VvUnrG10209	2	21	VvUnrG10209	8	x	8
a0033O02	AT_SBa0033O02.r	GSVIVP00013264001	VvUnrG10209	2	21	VvUnrG10209	8	x	8
a0010M20	AT_SBa0010M20.f	GSVIVP00013264001	VvUnrG10209	2	21	VvUnrG10209	8	x	8
a0095I02	AT_SBa0095I02.f	GSVIVP00013264001	VvUnrG10209	2	21	VvUnrG10209	8	x	8
a0069E13	AT_SBa0069E13.f	GSVIVP00013264001	VvUnrG10209	2	21	VvUnrG10209	8	x	8
a0038N19	AT_SBa0038N19.r	GSVIVP00003237001	VvUnrG1408	2	55	VvUnrG1408	8	x	8
a0036C08	AT_SBa0036C08.f	GSVIVP00003237001	VvUnrG1408	2	55	VvUnrG1408	8	x	8
a0034I16	AT_SBa0034I16.f	GSVIVP00003237001	VvUnrG1408	2	55	VvUnrG1408	8	x	8
a0034I09	AT_SBa0034I09.r	GSVIVP00003237001	VvUnrG1408	2	55	VvUnrG1408	8	x	8
a0091M18	AT_SBa0091M18.r	GSVIVP00003237001	VvUnrG1408	2	55	VvUnrG1408	8	x	8
a0090A14	AT_SBa0090A14.r	GSVIVP00003237001	VvUnrG1408	2	55	VvUnrG1408	8	x	8
a0009H19	AT_SBa0009H19.r	GSVIVP00003237001	VvUnrG1408	2	55	VvUnrG1408	8	x	8
a0013E10	AT_SBa0013E10.r	GSVIVP00003237001	VvUnrG1408	2	55	VvUnrG1408	8	x	8
a0009N16	AT_SBa0009N16.r	GSVIVP00003237001	VvUnrG1408	2	55	VvUnrG1408	8	x	8
a0020J04	AT_SBa0020J04.f	GSVIVP00003237001	VvUnrG1408	2	55	VvUnrG1408	8	x	8
a0022E16	AT_SBa0022E16.r	GSVIVP00003237001	VvUnrG1408	2	55	VvUnrG1408	8	x	8
a0005N07	AT_SBa0005N07.r	GSVIVP00003237001	VvUnrG1408	2	55	VvUnrG1408	8	x	8
a0006G15	AT_SBa0006G15.r	GSVIVP00003237001	VvUnrG1408	2	55	VvUnrG1408	8	x	8
a0025I02	AT_SBa0025I02.r	GSVIVP00003237001	VvUnrG1408	2	55	VvUnrG1408	8	x	8
a0067F24	AT_SBa0067F24.f	GSVIVP00003237001	VvUnrG1408	2	55	VvUnrG1408	8	x	8
a0017O17	AT_SBa0017O17.r	GSVIVP00003237001	VvUnrG1408	2	55	VvUnrG1408	8	x	8
a0056O04	AT_SBa0056O04.f	GSVIVP00003237001	VvUnrG1408	2	55	VvUnrG1408	8	x	8
a0050H16	AT_SBa0050H16.r	GSVIVP00003237001	VvUnrG1408	2	55	VvUnrG1408	8	x	8
a0095B13	AT_SBa0095B13.r	GSVIVP00003237001	VvUnrG1408	2	55	VvUnrG1408	8	x	8
a0048C10	AT_SBa0048C10.r	GSVIVP00003237001	VvUnrG1408	2	55	VvUnrG1408	8	x	8
a0047F19	AT_SBa0047F19.f	GSVIVP00003237001	VvUnrG1408	2	55	VvUnrG1408	8	x	8
a0069K09	AT_SBa0069K09.f	GSVIVP00003237001	VvUnrG1408	2	55	VvUnrG1408	8	x	8
a0039P21	AT_SBa0039P21.r	GSVIVP00003237001	VvUnrG1408	2	55	VvUnrG1408	8	x	8
a0081F10	AT_SBa0081F10.f	GSVIVP00003237001	VvUnrG1408	2	55	VvUnrG1408	8	x	8
a0057H22	AT_SBa0057H22.r	GSVIVP00003237001	VvUnrG1408	2	55	VvUnrG1408	8	x	8
a0052E07	AT_SBa0052E07.f	GSVIVP00003237001	VvUnrG1408	2	55	VvUnrG1408	8	x	8
a0061K05	AT_SBa0061K05.r	GSVIVP00003237001	VvUnrG1408	2	55	VvUnrG1408	8	x	8
a0080B15	AT_SBa0080B15.r	GSVIVP00003237001	VvUnrG1408	2	55	VvUnrG1408	8	x	8
a0079D24	AT_SBa0079D24.r	GSVIVP00003237001	VvUnrG1408	2	55	VvUnrG1408	8	x	8
a0077P21	AT_SBa0077P21.f	GSVIVP00003237001	VvUnrG1408	2	55	VvUnrG1408	8	x	8
a0073B02	AT_SBa0073B02.f	GSVIVP00003237001	VvUnrG1408	2	55	VvUnrG1408	8	x	8
a0001P08	AT_SBa0001P08.f	GSVIVP00003237001	VvUnrG1408	2	55	VvUnrG1408	8	x	8
a0061K02	AT_SBa0061K02.r	GSVIVP00003237001	VvUnrG1408	2	55	VvUnrG1408	8	x	8
a0042G13	AT_SBa0042G13.f	GSVIVP00003237001	VvUnrG1408	2	55	VvUnrG1408	8	x	8
a0039B20	AT_SBa0039B20.r	GSVIVP00003237001	VvUnrG1408	2	55	VvUnrG1408	8	x	8
a0067L07	AT_SBa0067L07.r	GSVIVP00003237001	VvUnrG1408	2	55	VvUnrG1408	8	x	8
a0038L16	AT_SBa0038L16.r	GSVIVP00009678001	VvUnrG3677	2	43	VvUnrG3677	8	x	8
a0041J12	AT_SBa0041J12.r	GSVIVP00009678001	VvUnrG3677	2	43	VvUnrG3677	8	x	8
a0048F17	AT_SBa0048F17.r	GSVIVP00009678001	VvUnrG3677	2	43	VvUnrG3677	8	x	8
a0057H16	AT_SBa0057H16.f	GSVIVP00009678001	VvUnrG3677	2	43	VvUnrG3677	8	x	8
a0058K19	AT_SBa0058K19.f	GSVIVP00009678001	VvUnrG3677	2	43	VvUnrG3677	8	x	8
a0070B17	AT_SBa0070B17.r	GSVIVP00009678001	VvUnrG3677	2	43	VvUnrG3677	8	x	8
a0082D02	AT_SBa0082D02.f	GSVIVP00009678001	VvUnrG3677	2	43	VvUnrG3677	8	x	8
a0085E04	AT_SBa0085E04.r	GSVIVP00009678001	VvUnrG3677	2	43	VvUnrG3677	8	x	8
a0007P02	AT_SBa0007P02.r	GSVIVP00009678001	VvUnrG3677	2	43	VvUnrG3677	8	x	8
a0035P04	AT_SBa0035P04.f	GSVIVP00009678001	VvUnrG3677	2	43	VvUnrG3677	8	x	8
a0086H20	AT_SBa0086H20.r	GSVIVP00009678001	VvUnrG3677	2	43	VvUnrG3677	8	x	8
a0018A09	AT_SBa0018A09.r	GSVIVP00009678001	VvUnrG3677	2	43	VvUnrG3677	8	x	8
a0016L01	AT_SBa0016L01.r	GSVIVP00009678001	VvUnrG3677	2	43	VvUnrG3677	8	x	8
a0001L15	AT_SBa0001L15.f	GSVIVP00009678001	VvUnrG3677	2	43	VvUnrG3677	8	x	8
a0002A18	AT_SBa0002A18.f	GSVIVP00009678001	VvUnrG3677	2	43	VvUnrG3677	8	x	8
a0002B24	AT_SBa0002B24.r	GSVIVP00009678001	VvUnrG3677	2	43	VvUnrG3677	8	x	8
a0002G23	AT_SBa0002G23.r	GSVIVP00009678001	VvUnrG3677	2	43	VvUnrG3677	8	x	8
a0018G18	AT_SBa0018G18.r	GSVIVP00009678001	VvUnrG3677	2	43	VvUnrG3677	8	x	8
a0029L03	AT_SBa0029L03.r	GSVIVP00009678001	VvUnrG3677	2	43	VvUnrG3677	8	x	8
a0033D11	AT_SBa0033D11.f	GSVIVP00009678001	VvUnrG3677	2	43	VvUnrG3677	8	x	8
a0031J05	AT_SBa0031J05.f	GSVIVP00012568001	VvUnrG5456	2	101	VvUnrG5456	8	x	8
a0096D18	AT_SBa0096D18.r	GSVIVP00012568001	VvUnrG5456	2	101	VvUnrG5456	8	x	8
a0035D03	AT_SBa0035D03.f	GSVIVP00012568001	VvUnrG5456	2	101	VvUnrG5456	8	x	8
a0094E05	AT_SBa0094E05.f	GSVIVP00012568001	VvUnrG5456	2	101	VvUnrG5456	8	x	8
a0035D14	AT_SBa0035D14.r	GSVIVP00012568001	VvUnrG5456	2	101	VvUnrG5456	8	x	8
a0092A15	AT_SBa0092A15.r	GSVIVP00012568001	VvUnrG5456	2	101	VvUnrG5456	8	x	8
a0037L18	AT_SBa0037L18.r	GSVIVP00012568001	VvUnrG5456	2	101	VvUnrG5456	8	x	8
a0046G19	AT_SBa0046G19.r	GSVIVP00012568001	VvUnrG5456	2	101	VvUnrG5456	8	x	8
a0061A10	AT_SBa0061A10.r	GSVIVP00012568001	VvUnrG5456	2	101	VvUnrG5456	8	x	8
a0056I11	AT_SBa0056I11.r	GSVIVP00012568001	VvUnrG5456	2	101	VvUnrG5456	8	x	8
a0052A18	AT_SBa0052A18.r	GSVIVP00012568001	VvUnrG5456	2	101	VvUnrG5456	8	x	8
a0051N17	AT_SBa0051N17.r	GSVIVP00012568001	VvUnrG5456	2	101	VvUnrG5456	8	x	8
a0049O02	AT_SBa0049O02.f	GSVIVP00012568001	VvUnrG5456	2	101	VvUnrG5456	8	x	8
a0046H05	AT_SBa0046H05.r	GSVIVP00012568001	VvUnrG5456	2	101	VvUnrG5456	8	x	8
a0046F16	AT_SBa0046F16.f	GSVIVP00012568001	VvUnrG5456	2	101	VvUnrG5456	8	x	8
a0045L24	AT_SBa0045L24.f	GSVIVP00012568001	VvUnrG5456	2	101	VvUnrG5456	8	x	8
a0040I17	AT_SBa0040I17.r	GSVIVP00012568001	VvUnrG5456	2	101	VvUnrG5456	8	x	8
a0038K08	AT_SBa0038K08.f	GSVIVP00012568001	VvUnrG5456	2	101	VvUnrG5456	8	x	8
a0038E01	AT_SBa0038E01.f	GSVIVP00012568001	VvUnrG5456	2	101	VvUnrG5456	8	x	8
a0048C10	AT_SBa0048C10.f	GSVIVP00012568001	VvUnrG5456	2	101	VvUnrG5456	8	x	8
a0078E08	AT_SBa0078E08.r	GSVIVP00012568001	VvUnrG5456	2	101	VvUnrG5456	8	x	8
a0089O04	AT_SBa0089O04.r	GSVIVP00012568001	VvUnrG5456	2	101	VvUnrG5456	8	x	8
a0083G19	AT_SBa0083G19.f	GSVIVP00012568001	VvUnrG5456	2	101	VvUnrG5456	8	x	8
a0082L09	AT_SBa0082L09.f	GSVIVP00012568001	VvUnrG5456	2	101	VvUnrG5456	8	x	8
a0079E02	AT_SBa0079E02.r	GSVIVP00012568001	VvUnrG5456	2	101	VvUnrG5456	8	x	8
a0061K21	AT_SBa0061K21.r	GSVIVP00012568001	VvUnrG5456	2	101	VvUnrG5456	8	x	8
a0078K03	AT_SBa0078K03.r	GSVIVP00012568001	VvUnrG5456	2	101	VvUnrG5456	8	x	8
a0063A12	AT_SBa0063A12.f	GSVIVP00012568001	VvUnrG5456	2	101	VvUnrG5456	8	x	8
a0078A09	AT_SBa0078A09.r	GSVIVP00012568001	VvUnrG5456	2	101	VvUnrG5456	8	x	8
a0077I07	AT_SBa0077I07.r	GSVIVP00012568001	VvUnrG5456	2	101	VvUnrG5456	8	x	8
a0069F03	AT_SBa0069F03.r	GSVIVP00012568001	VvUnrG5456	2	101	VvUnrG5456	8	x	8
a0068O17	AT_SBa0068O17.r	GSVIVP00012568001	VvUnrG5456	2	101	VvUnrG5456	8	x	8
a0068A19	AT_SBa0068A19.r	GSVIVP00012568001	VvUnrG5456	2	101	VvUnrG5456	8	x	8
a0093A01	AT_SBa0093A01.r	GSVIVP00012568001	VvUnrG5456	2	101	VvUnrG5456	8	x	8
a0078N10	AT_SBa0078N10.r	GSVIVP00012568001	VvUnrG5456	2	101	VvUnrG5456	8	x	8
a0013A24	AT_SBa0013A24.f	GSVIVP00012568001	VvUnrG5456	2	101	VvUnrG5456	8	x	8
a0014M09	AT_SBa0014M09.r	GSVIVP00012568001	VvUnrG5456	2	101	VvUnrG5456	8	x	8
a0014N06	AT_SBa0014N06.r	GSVIVP00012568001	VvUnrG5456	2	101	VvUnrG5456	8	x	8
a0015D01	AT_SBa0015D01.r	GSVIVP00012568001	VvUnrG5456	2	101	VvUnrG5456	8	x	8
a0016M23	AT_SBa0016M23.r	GSVIVP00012568001	VvUnrG5456	2	101	VvUnrG5456	8	x	8
a0010M12	AT_SBa0010M12.f	GSVIVP00012568001	VvUnrG5456	2	101	VvUnrG5456	8	x	8
a0036N20	AT_SBa0036N20.r	GSVIVP00012568001	VvUnrG5456	2	101	VvUnrG5456	8	x	8
a0019N04	AT_SBa0019N04.r	GSVIVP00012568001	VvUnrG5456	2	101	VvUnrG5456	8	x	8
a0020H17	AT_SBa0020H17.f	GSVIVP00012568001	VvUnrG5456	2	101	VvUnrG5456	8	x	8
a0020O09	AT_SBa0020O09.f	GSVIVP00012568001	VvUnrG5456	2	101	VvUnrG5456	8	x	8
a0023K11	AT_SBa0023K11.f	GSVIVP00012568001	VvUnrG5456	2	101	VvUnrG5456	8	x	8
a0027M16	AT_SBa0027M16.f	GSVIVP00012568001	VvUnrG5456	2	101	VvUnrG5456	8	x	8
a0032N24	AT_SBa0032N24.r	GSVIVP00012568001	VvUnrG5456	2	101	VvUnrG5456	8	x	8
a0025I11	AT_SBa0025I11.f	GSVIVP00012568001	VvUnrG5456	2	101	VvUnrG5456	8	x	8
a0012P01	AT_SBa0012P01.r	GSVIVP00012568001	VvUnrG5456	2	101	VvUnrG5456	8	x	8
a0004P14	AT_SBa0004P14.f	GSVIVP00012568001	VvUnrG5456	2	101	VvUnrG5456	8	x	8
a0008N09	AT_SBa0008N09.f	GSVIVP00012568001	VvUnrG5456	2	101	VvUnrG5456	8	x	8
a0005B01	AT_SBa0005B01.r	GSVIVP00012568001	VvUnrG5456	2	101	VvUnrG5456	8	x	8
a0001P13	AT_SBa0001P13.f	GSVIVP00012568001	VvUnrG5456	2	101	VvUnrG5456	8	x	8
a0001P08	AT_SBa0001P08.r	GSVIVP00012568001	VvUnrG5456	2	101	VvUnrG5456	8	x	8
a0076N09	AT_SBa0076N09.f	GSVIVP00013466001	VvUnrG5587	2	2	VvUnrG5587	8	x	8
a0019P21	AT_SBa0019P21.r	GSVIVP00030860001	VvUnrG7648	2	39	VvUnrG7648	8	x	8
a0037H06	AT_SBa0037H06.f	GSVIVP00030860001	VvUnrG7648	2	39	VvUnrG7648	8	x	8
a0049D08	AT_SBa0049D08.r	GSVIVP00030860001	VvUnrG7648	2	39	VvUnrG7648	8	x	8
a0067H06	AT_SBa0067H06.f	GSVIVP00030860001	VvUnrG7648	2	39	VvUnrG7648	8	x	8
a0069C17	AT_SBa0069C17.f	GSVIVP00030860001	VvUnrG7648	2	39	VvUnrG7648	8	x	8
a0071G11	AT_SBa0071G11.r	GSVIVP00030860001	VvUnrG7648	2	39	VvUnrG7648	8	x	8
a0005C19	AT_SBa0005C19.f	GSVIVP00030860001	VvUnrG7648	2	39	VvUnrG7648	8	x	8
a0005F18	AT_SBa0005F18.f	GSVIVP00030860001	VvUnrG7648	2	39	VvUnrG7648	8	x	8
a0006B16	AT_SBa0006B16.f	GSVIVP00030860001	VvUnrG7648	2	39	VvUnrG7648	8	x	8
a0009G11	AT_SBa0009G11.r	GSVIVP00030860001	VvUnrG7648	2	39	VvUnrG7648	8	x	8
a0011E07	AT_SBa0011E07.f	GSVIVP00030860001	VvUnrG7648	2	39	VvUnrG7648	8	x	8
a0018M14	AT_SBa0018M14.r	GSVIVP00030860001	VvUnrG7648	2	39	VvUnrG7648	8	x	8
a0013J17	AT_SBa0013J17.f	GSVIVP00030860001	VvUnrG7648	2	39	VvUnrG7648	8	x	8
a0033K18	AT_SBa0033K18.r	GSVIVP00030860001	VvUnrG7648	2	39	VvUnrG7648	8	x	8
a0029M13	AT_SBa0029M13.f	GSVIVP00030860001	VvUnrG7648	2	39	VvUnrG7648	8	x	8
a0059A01	AT_SBa0059A01.f	GSVIVP00030975001	VvUnrG7884	2	40	VvUnrG7884	8	x	8
a0057I12	AT_SBa0057I12.r	GSVIVP00030975001	VvUnrG7884	2	40	VvUnrG7884	8	x	8
a0054K21	AT_SBa0054K21.r	GSVIVP00030975001	VvUnrG7884	2	40	VvUnrG7884	8	x	8
a0066M23	AT_SBa0066M23.f	GSVIVP00030975001	VvUnrG7884	2	40	VvUnrG7884	8	x	8
a0071F24	AT_SBa0071F24.r	GSVIVP00030975001	VvUnrG7884	2	40	VvUnrG7884	8	x	8
a0077I07	AT_SBa0077I07.f	GSVIVP00030975001	VvUnrG7884	2	40	VvUnrG7884	8	x	8
a0083G19	AT_SBa0083G19.r	GSVIVP00030975001	VvUnrG7884	2	40	VvUnrG7884	8	x	8
a0086M18	AT_SBa0086M18.r	GSVIVP00030975001	VvUnrG7884	2	40	VvUnrG7884	8	x	8
a0013A24	AT_SBa0013A24.r	GSVIVP00030975001	VvUnrG7884	2	40	VvUnrG7884	8	x	8
a0038K08	AT_SBa0038K08.r	GSVIVP00030975001	VvUnrG7884	2	40	VvUnrG7884	8	x	8
a0040O04	AT_SBa0040O04.f	GSVIVP00030975001	VvUnrG7884	2	40	VvUnrG7884	8	x	8
a0046N09	AT_SBa0046N09.f	GSVIVP00030975001	VvUnrG7884	2	40	VvUnrG7884	8	x	8
a0009C23	AT_SBa0009C23.r	GSVIVP00030975001	VvUnrG7884	2	40	VvUnrG7884	8	x	8
a0037L08	AT_SBa0037L08.f	GSVIVP00030975001	VvUnrG7884	2	40	VvUnrG7884	8	x	8
a0035I15	AT_SBa0035I15.f	GSVIVP00030975001	VvUnrG7884	2	40	VvUnrG7884	8	x	8
a0016J12	AT_SBa0016J12.r	GSVIVP00030975001	VvUnrG7884	2	40	VvUnrG7884	8	x	8
a0046F09	AT_SBa0046F09.r	GSVIVP00035340001	VvUnrG8602	2	2	VvUnrG8602	8	x	8
a0011E07	AT_SBa0011E07.r	GSVIVP00035573001	VvUnrG8825	2	36	VvUnrG8825	8	x	8
a0037H06	AT_SBa0037H06.r	GSVIVP00035573001	VvUnrG8825	2	36	VvUnrG8825	8	x	8
a0039N01	AT_SBa0039N01.f	GSVIVP00035573001	VvUnrG8825	2	36	VvUnrG8825	8	x	8
a0005F18	AT_SBa0005F18.r	GSVIVP00035573001	VvUnrG8825	2	36	VvUnrG8825	8	x	8
a0013J17	AT_SBa0013J17.r	GSVIVP00035573001	VvUnrG8825	2	36	VvUnrG8825	8	x	8
a0006B16	AT_SBa0006B16.r	GSVIVP00035573001	VvUnrG8825	2	36	VvUnrG8825	8	x	8
a0005O18	AT_SBa0005O18.r	GSVIVP00035573001	VvUnrG8825	2	36	VvUnrG8825	8	x	8
a0019P21	AT_SBa0019P21.f	GSVIVP00035573001	VvUnrG8825	2	36	VvUnrG8825	8	x	8
a0018M14	AT_SBa0018M14.f	GSVIVP00035573001	VvUnrG8825	2	36	VvUnrG8825	8	x	8
a0038I07	AT_SBa0038I07.f	GSVIVP00035586001	VvUnrG8838	2	194	VvUnrG8838	8	x	8
a0037O14	AT_SBa0037O14.f	GSVIVP00035586001	VvUnrG8838	2	194	VvUnrG8838	8	x	8
a0032A19	AT_SBa0032A19.f	GSVIVP00035586001	VvUnrG8838	2	194	VvUnrG8838	8	x	8
a0029L03	AT_SBa0029L03.f	GSVIVP00035586001	VvUnrG8838	2	194	VvUnrG8838	8	x	8
a0064I17	AT_SBa0064I17.r	GSVIVP00035586001	VvUnrG8838	2	194	VvUnrG8838	8	x	8
a0061E24	AT_SBa0061E24.r	GSVIVP00035586001	VvUnrG8838	2	194	VvUnrG8838	8	x	8
a0060C12	AT_SBa0060C12.f	GSVIVP00035586001	VvUnrG8838	2	194	VvUnrG8838	8	x	8
a0058K19	AT_SBa0058K19.r	GSVIVP00035586001	VvUnrG8838	2	194	VvUnrG8838	8	x	8
a0039O17	AT_SBa0039O17.f	GSVIVP00035586001	VvUnrG8838	2	194	VvUnrG8838	8	x	8
a0058I10	AT_SBa0058I10.r	GSVIVP00035586001	VvUnrG8838	2	194	VvUnrG8838	8	x	8
a0057E13	AT_SBa0057E13.f	GSVIVP00035586001	VvUnrG8838	2	194	VvUnrG8838	8	x	8
a0082I06	AT_SBa0082I06.f	GSVIVP00035586001	VvUnrG8838	2	194	VvUnrG8838	8	x	8
a0088L12	AT_SBa0088L12.f	GSVIVP00035586001	VvUnrG8838	2	194	VvUnrG8838	8	x	8
a0089O04	AT_SBa0089O04.f	GSVIVP00035586001	VvUnrG8838	2	194	VvUnrG8838	8	x	8
a0049C16	AT_SBa0049C16.f	GSVIVP00035586001	VvUnrG8838	2	194	VvUnrG8838	8	x	8
a0044G11	AT_SBa0044G11.f	GSVIVP00035586001	VvUnrG8838	2	194	VvUnrG8838	8	x	8
a0008F15	AT_SBa0008F15.f	GSVIVP00035586001	VvUnrG8838	2	194	VvUnrG8838	8	x	8
a0006I03	AT_SBa0006I03.f	GSVIVP00035586001	VvUnrG8838	2	194	VvUnrG8838	8	x	8
a0005P24	AT_SBa0005P24.f	GSVIVP00035586001	VvUnrG8838	2	194	VvUnrG8838	8	x	8
a0007O22	AT_SBa0007O22.f	GSVIVP00035586001	VvUnrG8838	2	194	VvUnrG8838	8	x	8
a0020D12	AT_SBa0020D12.r	GSVIVP00035586001	VvUnrG8838	2	194	VvUnrG8838	8	x	8
a0018G18	AT_SBa0018G18.f	GSVIVP00035586001	VvUnrG8838	2	194	VvUnrG8838	8	x	8
a0005O18	AT_SBa0005O18.f	GSVIVP00035586001	VvUnrG8838	2	194	VvUnrG8838	8	x	8
a0010H10	AT_SBa0010H10.r	GSVIVP00035586001	VvUnrG8838	2	194	VvUnrG8838	8	x	8
a0009M03	AT_SBa0009M03.f	GSVIVP00035586001	VvUnrG8838	2	194	VvUnrG8838	8	x	8
a0009I17	AT_SBa0009I17.f	GSVIVP00035586001	VvUnrG8838	2	194	VvUnrG8838	8	x	8
a0008O16	AT_SBa0008O16.f	GSVIVP00035586001	VvUnrG8838	2	194	VvUnrG8838	8	x	8
a0006I22	AT_SBa0006I22.f	GSVIVP00035586001	VvUnrG8838	2	194	VvUnrG8838	8	x	8
a0032D18	AT_SBa0032D18.r	GSVIVP00035586001	VvUnrG8838	2	194	VvUnrG8838	8	x	8
a0033P21	AT_SBa0033P21.f	GSVIVP00035586001	VvUnrG8838	2	194	VvUnrG8838	8	x	8
a0035D03	AT_SBa0035D03.r	GSVIVP00035586001	VvUnrG8838	2	194	VvUnrG8838	8	x	8
a0035D14	AT_SBa0035D14.f	GSVIVP00035586001	VvUnrG8838	2	194	VvUnrG8838	8	x	8
a0035O10	AT_SBa0035O10.f	GSVIVP00035586001	VvUnrG8838	2	194	VvUnrG8838	8	x	8
a0037P17	AT_SBa0037P17.r	GSVIVP00035586001	VvUnrG8838	2	194	VvUnrG8838	8	x	8
a0001N21	AT_SBa0001N21.r	GSVIVP00035586001	VvUnrG8838	2	194	VvUnrG8838	8	x	8
a0026A06	AT_SBa0026A06.r	GSVIVP00035586001	VvUnrG8838	2	194	VvUnrG8838	8	x	8
a0002F21	AT_SBa0002F21.r	GSVIVP00035586001	VvUnrG8838	2	194	VvUnrG8838	8	x	8
a0041A12	AT_SBa0041A12.f	GSVIVP00035586001	VvUnrG8838	2	194	VvUnrG8838	8	x	8
a0008L22	AT_SBa0008L22.r	GSVIVP00035586001	VvUnrG8838	2	194	VvUnrG8838	8	x	8
a0093E07	AT_SBa0093E07.r	GSVIVP00035586001	VvUnrG8838	2	194	VvUnrG8838	8	x	8
a0003O22	AT_SBa0003O22.f	GSVIVP00035586001	VvUnrG8838	2	194	VvUnrG8838	8	x	8
a0005B12	AT_SBa0005B12.f	GSVIVP00035586001	VvUnrG8838	2	194	VvUnrG8838	8	x	8
a0002A18	AT_SBa0002A18.r	GSVIVP00035586001	VvUnrG8838	2	194	VvUnrG8838	8	x	8
a0027M16	AT_SBa0027M16.r	GSVIVP00035586001	VvUnrG8838	2	194	VvUnrG8838	8	x	8
a0031J05	AT_SBa0031J05.r	GSVIVP00035586001	VvUnrG8838	2	194	VvUnrG8838	8	x	8
a0017A13	AT_SBa0017A13.r	GSVIVP00035586001	VvUnrG8838	2	194	VvUnrG8838	8	x	8
a0042D17	AT_SBa0042D17.r	GSVIVP00035586001	VvUnrG8838	2	194	VvUnrG8838	8	x	8
a0041J12	AT_SBa0041J12.f	GSVIVP00035586001	VvUnrG8838	2	194	VvUnrG8838	8	x	8
a0030P14	AT_SBa0030P14.r	GSVIVP00035586001	VvUnrG8838	2	194	VvUnrG8838	8	x	8
a0095A07	AT_SBa0095A07.f	GSVIVP00035586001	VvUnrG8838	2	194	VvUnrG8838	8	x	8
a0096J05	AT_SBa0096J05.r	GSVIVP00035586001	VvUnrG8838	2	194	VvUnrG8838	8	x	8
a0096F01	AT_SBa0096F01.r	GSVIVP00035586001	VvUnrG8838	2	194	VvUnrG8838	8	x	8
a0096D18	AT_SBa0096D18.f	GSVIVP00035586001	VvUnrG8838	2	194	VvUnrG8838	8	x	8
a0095P18	AT_SBa0095P18.f	GSVIVP00035586001	VvUnrG8838	2	194	VvUnrG8838	8	x	8
a0089L03	AT_SBa0089L03.r	GSVIVP00035586001	VvUnrG8838	2	194	VvUnrG8838	8	x	8
a0095I06	AT_SBa0095I06.r	GSVIVP00035586001	VvUnrG8838	2	194	VvUnrG8838	8	x	8
a0003K21	AT_SBa0003K21.r	GSVIVP00035586001	VvUnrG8838	2	194	VvUnrG8838	8	x	8
a0092O17	AT_SBa0092O17.r	GSVIVP00035586001	VvUnrG8838	2	194	VvUnrG8838	8	x	8
a0092I20	AT_SBa0092I20.r	GSVIVP00035586001	VvUnrG8838	2	194	VvUnrG8838	8	x	8
a0091A13	AT_SBa0091A13.f	GSVIVP00035586001	VvUnrG8838	2	194	VvUnrG8838	8	x	8
a0013L09	AT_SBa0013L09.f	GSVIVP00035586001	VvUnrG8838	2	194	VvUnrG8838	8	x	8
a0023E15	AT_SBa0023E15.f	GSVIVP00035586001	VvUnrG8838	2	194	VvUnrG8838	8	x	8
a0016O15	AT_SBa0016O15.f	GSVIVP00035586001	VvUnrG8838	2	194	VvUnrG8838	8	x	8
a0016M23	AT_SBa0016M23.f	GSVIVP00035586001	VvUnrG8838	2	194	VvUnrG8838	8	x	8
a0016H03	AT_SBa0016H03.f	GSVIVP00035586001	VvUnrG8838	2	194	VvUnrG8838	8	x	8
a0015K11	AT_SBa0015K11.f	GSVIVP00035586001	VvUnrG8838	2	194	VvUnrG8838	8	x	8
a0015K01	AT_SBa0015K01.f	GSVIVP00035586001	VvUnrG8838	2	194	VvUnrG8838	8	x	8
a0002H11	AT_SBa0002H11.r	GSVIVP00035586001	VvUnrG8838	2	194	VvUnrG8838	8	x	8
a0013A11	AT_SBa0013A11.f	GSVIVP00035586001	VvUnrG8838	2	194	VvUnrG8838	8	x	8
a0004F07	AT_SBa0004F07.f	GSVIVP00035586001	VvUnrG8838	2	194	VvUnrG8838	8	x	8
a0088D03	AT_SBa0088D03.r	GSVIVP00035586001	VvUnrG8838	2	194	VvUnrG8838	8	x	8
a0049B22	AT_SBa0049B22.r	GSVIVP00035586001	VvUnrG8838	2	194	VvUnrG8838	8	x	8
a0042J05	AT_SBa0042J05.r	GSVIVP00035586001	VvUnrG8838	2	194	VvUnrG8838	8	x	8
a0043J13	AT_SBa0043J13.r	GSVIVP00035586001	VvUnrG8838	2	194	VvUnrG8838	8	x	8
a0090D10	AT_SBa0090D10.r	GSVIVP00035586001	VvUnrG8838	2	194	VvUnrG8838	8	x	8
a0053H21	AT_SBa0053H21.f	GSVIVP00035586001	VvUnrG8838	2	194	VvUnrG8838	8	x	8
a0053J09	AT_SBa0053J09.f	GSVIVP00035586001	VvUnrG8838	2	194	VvUnrG8838	8	x	8
a0060J23	AT_SBa0060J23.r	GSVIVP00035586001	VvUnrG8838	2	194	VvUnrG8838	8	x	8
a0082D02	AT_SBa0082D02.r	GSVIVP00035586001	VvUnrG8838	2	194	VvUnrG8838	8	x	8
a0047A10	AT_SBa0047A10.f	GSVIVP00035586001	VvUnrG8838	2	194	VvUnrG8838	8	x	8
a0087H10	AT_SBa0087H10.f	GSVIVP00035586001	VvUnrG8838	2	194	VvUnrG8838	8	x	8
a0086H20	AT_SBa0086H20.f	GSVIVP00035586001	VvUnrG8838	2	194	VvUnrG8838	8	x	8
a0066I20	AT_SBa0066I20.r	GSVIVP00035586001	VvUnrG8838	2	194	VvUnrG8838	8	x	8
a0085E04	AT_SBa0085E04.f	GSVIVP00035586001	VvUnrG8838	2	194	VvUnrG8838	8	x	8
a0079B21	AT_SBa0079B21.f	GSVIVP00035586001	VvUnrG8838	2	194	VvUnrG8838	8	x	8
a0069E13	AT_SBa0069E13.r	GSVIVP00035586001	VvUnrG8838	2	194	VvUnrG8838	8	x	8
a0068A19	AT_SBa0068A19.f	GSVIVP00035586001	VvUnrG8838	2	194	VvUnrG8838	8	x	8
a0028D10	AT_SBa0028D10.r	GSVIVP00035594001	VvUnrG8846	2	2	VvUnrG8846	8	x	8
a0082E04	AT_SBa0082E04.r	GSVIVP00035594001	VvUnrG8846	2	2	VvUnrG8846	8	x	8
a0011D14	AT_SBa0011D14.r	GSVIVP00035596001	VvUnrG8848	2	12	VvUnrG8848	8	x	8
a0007E22	AT_SBa0007E22.r	GSVIVP00035596001	VvUnrG8848	2	12	VvUnrG8848	8	x	8
a0065C06	AT_SBa0065C06.f	GSVIVP00035596001	VvUnrG8848	2	12	VvUnrG8848	8	x	8
a0023O01	AT_SBa0023O01.f	GSVIVP00035596001	VvUnrG8848	2	12	VvUnrG8848	8	x	8
a0012M16	AT_SBa0012M16.r	GSVIVP00035596001	VvUnrG8848	2	12	VvUnrG8848	8	x	8
a0054C12	AT_SBa0054C12.r	GSVIVP00035596001	VvUnrG8848	2	12	VvUnrG8848	8	x	8
a0092A15	AT_SBa0092A15.f	GSVIVP00035596001	VvUnrG8848	2	12	VvUnrG8848	8	x	8
a0013B19	AT_SBa0013B19.r	GSVIVP00035607001	VvUnrG8859	2	16	VvUnrG8859	8	x	8
a0018P23	AT_SBa0018P23.r	GSVIVP00035607001	VvUnrG8859	2	16	VvUnrG8859	8	x	8
a0039A04	AT_SBa0039A04.r	GSVIVP00035607001	VvUnrG8859	2	16	VvUnrG8859	8	x	8
a0053M23	AT_SBa0053M23.r	GSVIVP00035607001	VvUnrG8859	2	16	VvUnrG8859	8	x	8
a0079E02	AT_SBa0079E02.f	GSVIVP00035607001	VvUnrG8859	2	16	VvUnrG8859	8	x	8
a0093K21	AT_SBa0093K21.f	GSVIVP00035620001	VvUnrG8872	2	3	VvUnrG8872	8	x	8
a0057G05	AT_SBa0057G05.f	GSVIVP00035621001	VvUnrG8873	2	1	VvUnrG8873	8	x	8
a0019F09	AT_SBa0019F09.f	GSVIVP00035652001	VvUnrG8904	2	12	VvUnrG8904	8	x	8
a0001P07	AT_SBa0001P07.f	GSVIVP00035652001	VvUnrG8904	2	12	VvUnrG8904	8	x	8
a0086J21	AT_SBa0086J21.f	GSVIVP00035652001	VvUnrG8904	2	12	VvUnrG8904	8	x	8
a0069F03	AT_SBa0069F03.f	GSVIVP00035652001	VvUnrG8904	2	12	VvUnrG8904	8	x	8
a0019N04	AT_SBa0019N04.f	GSVIVP00035652001	VvUnrG8904	2	12	VvUnrG8904	8	x	8
a0012M16	AT_SBa0012M16.f	GSVIVP00035652001	VvUnrG8904	2	12	VvUnrG8904	8	x	8
a0047F19	AT_SBa0047F19.r	GSVIVP00035653001	VvUnrG8905	2	3	VvUnrG8905	8	x	8
a0019F09	AT_SBa0019F09.r	GSVIVP00035653001	VvUnrG8905	2	3	VvUnrG8905	8	x	8
a0001P07	AT_SBa0001P07.r	GSVIVP00035653001	VvUnrG8905	2	3	VvUnrG8905	8	x	8
a0092H08	AT_SBa0092H08.r	GSVIVP00012661001	VvUnrG9927	2	13	VvUnrG9927	8	x	8
a0070B17	AT_SBa0070B17.f	GSVIVP00012661001	VvUnrG9927	2	13	VvUnrG9927	8	x	8
a0017K22	AT_SBa0017K22.r	GSVIVP00012661001	VvUnrG9927	2	13	VvUnrG9927	8	x	8
a0015F11	AT_SBa0015F11.f	GSVIVP00017639001	Vv17G0425	3	5	Vv17G0425	1.04	a	1
a0022D02	AT_SBa0022D02.f	GSVIVP00017639001	Vv17G0425	3	5	Vv17G0425	1.04	a	1
a0021E06	AT_SBa0021E06.f	GSVIVP00017639001	Vv17G0425	3	5	Vv17G0425	1.04	a	1
a0024G10	AT_SBa0024G10.r	GSVIVP00011233001	VvUnrG0001	3	5	VvUnrG0001	8	x	8
a0033E24	AT_SBa0033E24.r	GSVIVP00011233001	VvUnrG0001	3	5	VvUnrG0001	8	x	8
a0005I13	AT_SBa0005I13.f	GSVIVP00011233001	VvUnrG0001	3	5	VvUnrG0001	8	x	8
a0087K15	AT_SBa0087K15.f	GSVIVP00011233001	VvUnrG0001	3	5	VvUnrG0001	8	x	8
a0053J05	AT_SBa0053J05.f	GSVIVP00011233001	VvUnrG0001	3	5	VvUnrG0001	8	x	8
a0084M16	AT_SBa0084M16.r	GSVIVP00035588001	VvUnrG8840	3	2	VvUnrG8840	8	x	8
a0084M16	AT_SBa0084M16.f	GSVIVP00035663001	VvUnrG8915	3	2	VvUnrG8915	8	x	8
a0024G10	AT_SBa0024G10.f	GSVIVP00035663001	VvUnrG8915	3	2	VvUnrG8915	8	x	8
a0049K19	AT_SBa0049K19.f	GSVIVP00035149001	Vv1rG0334	4	3	Vv1rG0334	1.289	x	1
a0015G17	AT_SBa0015G17.f	GSVIVP00035149001	Vv1rG0334	4	3	Vv1rG0334	1.289	x	1
a0015E12	AT_SBa0015E12.r	GSVIVP00035149001	Vv1rG0334	4	3	Vv1rG0334	1.289	x	1
a0029B03	AT_SBa0029B03.f	GSVIVP00035150001	Vv1rG0335	4	1	Vv1rG0335	1.289	x	1
a0078I22	AT_SBa0078I22.f	GSVIVP00035152001	Vv1rG0337	4	6	Vv1rG0337	1.289	x	1
a0095D22	AT_SBa0095D22.f	GSVIVP00035152001	Vv1rG0337	4	6	Vv1rG0337	1.289	x	1
a0029B03	AT_SBa0029B03.r	GSVIVP00035152001	Vv1rG0337	4	6	Vv1rG0337	1.289	x	1
a0070A09	AT_SBa0070A09.f	GSVIVP00035152001	Vv1rG0337	4	6	Vv1rG0337	1.289	x	1
a0070N21	AT_SBa0070N21.f	GSVIVP00035152001	Vv1rG0337	4	6	Vv1rG0337	1.289	x	1
a0022A12	AT_SBa0022A12.f	GSVIVP00035152001	Vv1rG0337	4	6	Vv1rG0337	1.289	x	1
a0090C10	AT_SBa0090C10.r	GSVIVP00035153001	Vv1rG0338	4	1	Vv1rG0338	1.289	x	1
a0090C10	AT_SBa0090C10.f	GSVIVP00035155001	Vv1rG0340	4	1	Vv1rG0340	1.289	x	1
a0007J07	AT_SBa0007J07.r	GSVIVP00020063001	Vv5G0622	5	1	Vv5G0622	5.141	a	5
a0048F18	AT_SBa0048F18.f	GSVIVP00016638001	Vv11G0296	6	1	Vv11G0296	4.013	a	4
a0059M09	AT_SBa0059M09.f	GSVIVP00016639001	Vv11G0297	6	1	Vv11G0297	4.012	a	4
a0046P14	AT_SBa0046P14.r	GSVIVP00035162001	Vv1rG0347	6	2	Vv1rG0347	1.289	x	1
a0085O20	AT_SBa0085O20.f	GSVIVP00035162001	Vv1rG0347	6	2	Vv1rG0347	1.289	x	1
a0080C19	AT_SBa0080C19.f	GSVIVP00007901001	VvUnrG7208	6	1	VvUnrG7208	8	x	8
a0027A04	AT_SBa0027A04.r	GSVIVP00018278001	Vv13G0585	7	2	Vv13G0585	6.081	a	6
a0026E12	AT_SBa0026E12.f	GSVIVP00018278001	Vv13G0585	7	2	Vv13G0585	6.081	a	6
a0056H12	AT_SBa0056H12.f	GSVIVP00003637001	VvUnrG1801	7	2	VvUnrG1801	8	x	8
a0080C05	AT_SBa0080C05.f	GSVIVP00016384001	Vv11G0042	9	3	Vv11G0042	4.076	a	4
a0013H09	AT_SBa0013H09.r	GSVIVP00016384001	Vv11G0042	9	3	Vv11G0042	4.076	a	4
a0072O06	AT_SBa0072O06.f	GSVIVP00016384001	Vv11G0042	9	3	Vv11G0042	4.076	a	4
a0012H23	AT_SBa0012H23.r	GSVIVP00020538001	Vv14G1205	9	3	Vv14G1205	1.166	a	1
a0084F20	AT_SBa0084F20.f	GSVIVP00020959001	Vv14G1626	9	1	Vv14G1626	1.264	a	1
a0022P16	AT_SBa0022P16.f	GSVIVP00002974001	Vv18G0012	9	1	Vv18G0012	3.104	a	3
a0074K22	AT_SBa0074K22.r	GSVIVP00002970001	Vv18G0016	9	5	Vv18G0016	3.104	a	3
a0085A09	AT_SBa0085A09.r	GSVIVP00002970001	Vv18G0016	9	5	Vv18G0016	3.104	a	3
a0020K21	AT_SBa0020K21.r	GSVIVP00002970001	Vv18G0016	9	5	Vv18G0016	3.104	a	3
a0053L07	AT_SBa0053L07.r	GSVIVP00002970001	Vv18G0016	9	5	Vv18G0016	3.104	a	3
a0066B09	AT_SBa0066B09.r	GSVIVP00002968001	Vv18G0018	9	1	Vv18G0018	3.104	a	3
a0029C02	AT_SBa0029C02.r	GSVIVP00030674001	Vv1G0683	9	2	Vv1G0683	1.089	x	1
a0063E05	AT_SBa0063E05.r	GSVIVP00035046001	Vv1rG0231	9	3	Vv1rG0231	1.277	a	1
a0081L21	AT_SBa0081L21.r	GSVIVP00036310001	Vv3G0397	9	2	Vv3G0397	3.103	a	3
a0066B09	AT_SBa0066B09.f	GSVIVP00036310001	Vv3G0397	9	2	Vv3G0397	3.103	a	3
a0013P05	AT_SBa0013P05.r	GSVIVP00036312001	Vv3G0399	9	1	Vv3G0399	3.103	a	3
a0064B10	AT_SBa0064B10.r	GSVIVP00036315001	Vv3G0402	9	1	Vv3G0402	3.103	a	3
a0016G09	AT_SBa0016G09.f	GSVIVP00020133001	Vv5G0692	9	1	Vv5G0692	5.152	a	5
a0024G19	AT_SBa0024G19.f	GSVIVP00000580001	Vv8G1398	9	1	Vv8G1398	6.275	a	6
a0068D16	AT_SBa0068D16.r	GSVIVP00004381001	VvUnrG6508	9	1	VvUnrG6508	8	x	8
a0032E23	AT_SBa0032E23.r	GSVIVP00029477001	Vv13G0243	10	5	Vv13G0243	6.264	a	6
a0040M16	AT_SBa0040M16.f	GSVIVP00029477001	Vv13G0243	10	5	Vv13G0243	6.264	a	6
a0015K06	AT_SBa0015K06.r	GSVIVP00029477001	Vv13G0243	10	5	Vv13G0243	6.264	a	6
a0054L10	AT_SBa0054L10.f	GSVIVP00029477001	Vv13G0243	10	5	Vv13G0243	6.264	a	6
a0040M16	AT_SBa0040M16.r	GSVIVP00037513001	Vv8G0586	10	1	Vv8G0586	6.263	a	6
a0015O12	AT_SBa0015O12.f	GSVIVP00008527001	VvUnrG9868	10	1	VvUnrG9868	8	x	8
a0096N04	AT_SBa0096N04.f	GSVIVP00026884001	Vv15rG0185	11	1	Vv15rG0185	2.09	a	2
a0015A22	AT_SBa0015A22.f	GSVIVP00037686001	VvUnrG9164	11	1	VvUnrG9164	8	x	8
a0068C12	AT_SBa0068C12.f	GSVIVP00003078001	Vv10G0007	12	3	Vv10G0007	7.002	a	7
a0051A02	AT_SBa0051A02.f	GSVIVP00003078001	Vv10G0007	12	3	Vv10G0007	7.002	a	7
a0089M15	AT_SBa0089M15.f	GSVIVP00003078001	Vv10G0007	12	3	Vv10G0007	7.002	a	7
a0092O08	AT_SBa0092O08.r	GSVIVP00003064001	Vv10G0021	12	2	Vv10G0021	7.015	a	7
a0001L01	AT_SBa0001L01.f	GSVIVP00022556001	Vv14G0080	12	1	Vv14G0080	5.058	a	5
a0053G09	AT_SBa0053G09.f	GSVIVP00028763001	Vv13G1223	13	1	Vv13G1223	6.039	a	6
a0024M10	AT_SBa0024M10.f	GSVIVP00019950001	Vv5G0509	13	2	Vv5G0509	5.119	a	5
a0016B06	AT_SBa0016B06.f	GSVIVP00019950001	Vv5G0509	13	2	Vv5G0509	5.119	a	5
a0015F18	AT_SBa0015F18.r	GSVIVP00019956001	Vv5G0515	13	2	Vv5G0515	5.12	a	5
a0053G09	AT_SBa0053G09.r	GSVIVP00025573001	Vv8G1776	13	4	Vv8G1776	6.038	a	6
a0048B17	AT_SBa0048B17.r	GSVIVP00025585001	Vv8G1788	13	2	Vv8G1788	6.038	a	6
a0020N09	AT_SBa0020N09.r	GSVIVP00025592001	Vv8G1795	13	4	Vv8G1795	6.04	a	6
a0034P23	AT_SBa0034P23.f	GSVIVP00025592001	Vv8G1795	13	4	Vv8G1795	6.04	a	6
a0090O18	AT_SBa0090O18.f	GSVIVP00025592001	Vv8G1795	13	4	Vv8G1795	6.04	a	6
a0061G10	AT_SBa0061G10.r	GSVIVP00025592001	Vv8G1795	13	4	Vv8G1795	6.04	a	6
a0048M13	AT_SBa0048M13.r	GSVIVP00032663001	Vv4G0579	14	1	Vv4G0579	4.156	a	4
a0072I09	AT_SBa0072I09.r	GSVIVP00026698001	Vv4G0830	14	3	Vv4G0830	4.162	x	4
a0063D18	AT_SBa0063D18.r	GSVIVP00020394001	Vv5G0953	14	1	Vv5G0953	5.181	x	5
a0012D22	AT_SBa0012D22.r	GSVIVP00017366001	Vv6G1160	14	2	Vv6G1160	6.266	x	6
a0053H03	AT_SBa0053H03.f	GSVIVP00013094001	VvUnrG5302	14	1	VvUnrG5302	8	x	8
a0062P19	AT_SBa0062P19.r	GSVIVP00013819001	VvUnrG0193	15	2	VvUnrG0193	8	x	8
a0051I17	AT_SBa0051I17.r	GSVIVP00003146001	VvUnrG1226	15	1	VvUnrG1226	8	x	8
a0016B19	AT_SBa0016B19.r	GSVIVP00007081001	VvUnrG2518	15	1	VvUnrG2518	8	x	8
a0007L07	AT_SBa0007L07.f	GSVIVP00007091001	VvUnrG2528	15	1	VvUnrG2528	8	x	8
a0037G15	AT_SBa0037G15.f	GSVIVP00017205001	Vv11G0666	16	2	Vv11G0666	4.159	x	4
a0008C11	AT_SBa0008C11.r	GSVIVP00017181001	Vv11G0690	16	3	Vv11G0690	4.159	x	4
a0015H05	AT_SBa0015H05.r	GSVIVP00015309001	Vv18G0388	16	1	Vv18G0388	3.277	x	3
a0056L03	AT_SBa0056L03.r	GSVIVP00024533001	Vv6G0340	16	2	Vv6G0340	6.062	a	6
a0015H05	AT_SBa0015H05.f	GSVIVP00024533001	Vv6G0340	16	2	Vv6G0340	6.062	a	6
a0028P09	AT_SBa0028P09.f	GSVIVP00024531001	Vv6G0342	16	1	Vv6G0342	6.062	a	6
a0084P05	AT_SBa0084P05.f	GSVIVP00023186001	Vv8G0788	16	1	Vv8G0788	6.063	a	6
a0016C17	AT_SBa0016C17.r	GSVIVP00015640001	Vv2G0876	17	1	Vv2G0876	2.156	x	2
a0072C16	AT_SBa0072C16.r	GSVIVP00019740001	Vv5G0299	17	1	Vv5G0299	5.075	a	5
a0065H17	AT_SBa0065H17.f	GSVIVP00028225001	Vv7G0623	17	1	Vv7G0623	5.076	a	5
a0060J19	AT_SBa0060J19.r	GSVIVP00028228001	Vv7G0626	17	1	Vv7G0626	5.076	a	5
a0044E20	AT_SBa0044E20.f	GSVIVP00006412001	Vv11rG0026	19	10	Vv11rG0026	4.159	x	4
a0094N01	AT_SBa0094N01.r	GSVIVP00030067001	Vv1G0076	19	3	Vv1G0076	1.021	a	1
a0054B23	AT_SBa0054B23.r	GSVIVP00036085001	Vv3G0172	19	1	Vv3G0172	3.041	a	3
a0017B14	AT_SBa0017B14.r	GSVIVP00029611001	Vv9G1101	19	1	Vv9G1101	4.159	x	4
a0068F14	AT_SBa0068F14.f	GSVIVP00023161001	Vv8G0813	23	8	Vv8G0813	6.072	a	6
a0015E17	AT_SBa0015E17.f	GSVIVP00023161001	Vv8G0813	23	8	Vv8G0813	6.072	a	6
a0081D17	AT_SBa0081D17.r	GSVIVP00024305001	Vv6G0568	24	1	Vv6G0568	6.134	a	6
a0042H14	AT_SBa0042H14.r	GSVIVP00008088001	VvUnrG7071	25	1	VvUnrG7071	8	x	8
a0018D05	AT_SBa0018D05.r	GSVIVP00018120001	Vv13G0743	26	2	Vv13G0743	6.043	x	6
a0079C01	AT_SBa0079C01.f	GSVIVP00018120001	Vv13G0743	26	2	Vv13G0743	6.043	x	6
a0044G03	AT_SBa0044G03.f	GSVIVP00018119001	Vv13G0744	26	2	Vv13G0744	6.043	x	6
a0042O23	AT_SBa0042O23.f	GSVIVP00018119001	Vv13G0744	26	2	Vv13G0744	6.043	x	6
a0061J13	AT_SBa0061J13.f	GSVIVP00014304001	Vv18G1393	26	6	Vv18G1393	3.081	a	3
a0044G03	AT_SBa0044G03.r	GSVIVP00014304001	Vv18G1393	26	6	Vv18G1393	3.081	a	3
a0060E21	AT_SBa0060E21.f	GSVIVP00038131001	Vv14G0882	28	5	Vv14G0882	1.027	x	1
a0009N14	AT_SBa0009N14.f	GSVIVP00038131001	Vv14G0882	28	5	Vv14G0882	1.027	x	1
a0088H09	AT_SBa0088H09.r	GSVIVP00013868001	Vv16G0022	28	1	Vv16G0022	2.147	x	2
a0060E21	AT_SBa0060E21.r	GSVIVP00013869001	Vv16G0023	28	2	Vv16G0023	2.147	x	2
a0016J04	AT_SBa0016J04.f	GSVIVP00013869001	Vv16G0023	28	2	Vv16G0023	2.147	x	2
a0003M05	AT_SBa0003M05.r	GSVIVP00002586001	VvUnrG1121	28	1	VvUnrG1121	8	x	8
a0091J21	AT_SBa0091J21.r	GSVIVP00002591001	VvUnrG1126	28	3	VvUnrG1126	8	x	8
a0077I10	AT_SBa0077I10.f	GSVIVP00002591001	VvUnrG1126	28	3	VvUnrG1126	8	x	8
a0088H09	AT_SBa0088H09.f	GSVIVP00002599001	VvUnrG1134	28	2	VvUnrG1134	8	x	8
a0075H23	AT_SBa0075H23.f	GSVIVP00002599001	VvUnrG1134	28	2	VvUnrG1134	8	x	8
a0075I20	AT_SBa0075I20.f	GSVIVP00016524001	Vv11G0182	29	3	Vv11G0182	4.038	a	4
a0094K22	AT_SBa0094K22.f	GSVIVP00006778001	Vv11G0915	29	2	Vv11G0915	4.159	x	4
a0064E02	AT_SBa0064E02.r	GSVIVP00006778001	Vv11G0915	29	2	Vv11G0915	4.159	x	4
a0089N04	AT_SBa0089N04.f	GSVIVP00014167001	Vv16G0321	29	1	Vv16G0321	2.156	x	2
a0090O01	AT_SBa0090O01.f	GSVIVP00014215001	Vv16G0369	29	2	Vv16G0369	2.156	x	2
a0089H07	AT_SBa0089H07.f	GSVIVP00014215001	Vv16G0369	29	2	Vv16G0369	2.156	x	2
a0025K14	AT_SBa0025K14.r	GSVIVP00011415001	VvUnrG4373	29	2	VvUnrG4373	8	x	8
a0048H03	AT_SBa0048H03.f	GSVIVP00011415001	VvUnrG4373	29	2	VvUnrG4373	8	x	8
a0006G14	AT_SBa0006G14.f	GSVIVP00012124001	VvUnrG6155	29	5	VvUnrG6155	8	x	8
a0015I12	AT_SBa0015I12.f	GSVIVP00012124001	VvUnrG6155	29	5	VvUnrG6155	8	x	8
a0055M11	AT_SBa0055M11.r	GSVIVP00012124001	VvUnrG6155	29	5	VvUnrG6155	8	x	8
a0089K01	AT_SBa0089K01.f	GSVIVP00012124001	VvUnrG6155	29	5	VvUnrG6155	8	x	8
a0001N12	AT_SBa0001N12.r	GSVIVP00012124001	VvUnrG6155	29	5	VvUnrG6155	8	x	8
a0089A04	AT_SBa0089A04.f	GSVIVP00018118001	Vv13G0745	30	1	Vv13G0745	6.043	x	6
a0064H03	AT_SBa0064H03.r	GSVIVP00026045001	Vv12G0482	31	2	Vv12G0482	7.01	x	7
a0015C10	AT_SBa0015C10.r	GSVIVP00026045001	Vv12G0482	31	2	Vv12G0482	7.01	x	7
a0092D20	AT_SBa0092D20.r	GSVIVP00038167001	Vv14G0846	31	3	Vv14G0846	1.037	a	1
a0030G18	AT_SBa0030G18.r	GSVIVP00038167001	Vv14G0846	31	3	Vv14G0846	1.037	a	1
a0016N06	AT_SBa0016N06.r	GSVIVP00031092001	Vv14G0547	34	1	Vv14G0547	5.088	x	5
a0083B21	AT_SBa0083B21.r	GSVIVP00029507001	Vv13G0273	35	1	Vv13G0273	6.092	a	6
a0064D21	AT_SBa0064D21.r	GSVIVP00020794001	Vv14G1461	35	1	Vv14G1461	1.124	a	1
a0087D05	AT_SBa0087D05.f	GSVIVP00006691001	Vv2G0213	35	5	Vv2G0213	2.045	a	2
a0070F05	AT_SBa0070F05.f	GSVIVP00006691001	Vv2G0213	35	5	Vv2G0213	2.045	a	2
a0042I05	AT_SBa0042I05.f	GSVIVP00000473001	Vv2G0308	35	1	Vv2G0308	2.082	a	2
a0016P23	AT_SBa0016P23.r	GSVIVP00032031001	Vv18G1520	35	2	Vv18G1520	3.077	x	3
a0010M21	AT_SBa0010M21.f	GSVIVP00032031001	Vv18G1520	35	2	Vv18G1520	3.077	x	3
a0024E04	AT_SBa0024E04.f	GSVIVP00031732001	Vv18rG0081	35	2	Vv18rG0081	3.269	a	3
a0050A07	AT_SBa0050A07.f	GSVIVP00031732001	Vv18rG0081	35	2	Vv18rG0081	3.269	a	3
a0058F04	AT_SBa0058F04.f	GSVIVP00024610001	Vv6G0263	35	2	Vv6G0263	6.03	a	6
a0006N18	AT_SBa0006N18.r	GSVIVP00023148001	Vv8G0826	35	1	Vv8G0826	6.073	a	6
a0038A12	AT_SBa0038A12.r	GSVIVP00024482001	Vv6G0391	35	1	Vv6G0391	6.075	a	6
a0094E21	AT_SBa0094E21.f	GSVIVP00024481001	Vv6G0392	35	2	Vv6G0392	6.075	a	6
a0006N18	AT_SBa0006N18.f	GSVIVP00024481001	Vv6G0392	35	2	Vv6G0392	6.075	a	6
a0008L14	AT_SBa0008L14.r	GSVIVP00018239001	Vv13G0624	35	1	Vv13G0624	6.076	a	6
a0049N08	AT_SBa0049N08.r	GSVIVP00008426001	VvUnrG9486	35	1	VvUnrG9486	8	x	8
a0013C19	AT_SBa0013C19.r	GSVIVP00006098001	Vv14G0435	36	2	Vv14G0435	5.098	a	5
a0095A19	AT_SBa0095A19.f	GSVIVP00000754001	VvUnrG0353	36	1	VvUnrG0353	8	x	8
a0016N20	AT_SBa0016N20.f	GSVIVP00005630001	VvUnrG1921	36	2	VvUnrG1921	8	x	8
a0059B20	AT_SBa0059B20.f	GSVIVP00012227001	VvUnrG5022	36	2	VvUnrG5022	8	x	8
a0029O20	AT_SBa0029O20.r	GSVIVP00012227001	VvUnrG5022	36	2	VvUnrG5022	8	x	8
a0084H20	AT_SBa0084H20.r	GSVIVP00018838001	Vv12G0116	37	1	Vv12G0116	7.066	x	7
a0071G22	AT_SBa0071G22.r	GSVIVP00031077001	Vv14G0532	37	3	Vv14G0532	5.088	x	5
a0016L03	AT_SBa0016L03.f	GSVIVP00008808001	Vv4G0758	37	9	Vv4G0758	4.162	x	4
a0043C12	AT_SBa0043C12.r	GSVIVP00035317001	VvUnrG8579	37	6	VvUnrG8579	8	x	8
a0016N23	AT_SBa0016N23.r	GSVIVP00035317001	VvUnrG8579	37	6	VvUnrG8579	8	x	8
a0003E05	AT_SBa0003E05.r	GSVIVP00035609001	VvUnrG8861	37	3	VvUnrG8861	8	x	8
a0016N23	AT_SBa0016N23.f	GSVIVP00035609001	VvUnrG8861	37	3	VvUnrG8861	8	x	8
a0020P10	AT_SBa0020P10.f	GSVIVP00035609001	VvUnrG8861	37	3	VvUnrG8861	8	x	8
a0076C18	AT_SBa0076C18.f	GSVIVP00033650001	Vv8G0049	38	1	Vv8G0049	6.219	x	6
a0016O07	AT_SBa0016O07.r	GSVIVP00009122001	VvUnrG3299	38	1	VvUnrG3299	8	x	8
a0058I01	AT_SBa0058I01.f	GSVIVP00016797001	Vv11G0455	39	1	Vv11G0455	4.118	a	4
a0038M21	AT_SBa0038M21.r	GSVIVP00022702001	Vv14G0226	39	8	Vv14G0226	5.012	a	5
a0038M21	AT_SBa0038M21.f	GSVIVP00016332001	Vv17G0685	39	2	Vv17G0685	1.256	a	1
a0001M08	AT_SBa0001M08.r	GSVIVP00016332001	Vv17G0685	39	2	Vv17G0685	1.256	a	1
a0023L12	AT_SBa0023L12.r	GSVIVP00033608001	Vv8G0007	39	1	Vv8G0007	6.219	x	6
a0069A06	AT_SBa0069A06.f	GSVIVP00033609001	Vv8G0008	39	2	Vv8G0008	6.219	x	6
a0016P02	AT_SBa0016P02.r	GSVIVP00033609001	Vv8G0008	39	2	Vv8G0008	6.219	x	6
a0053K06	AT_SBa0053K06.f	GSVIVP00033614001	Vv8G0013	39	1	Vv8G0013	6.219	x	6
a0094C24	AT_SBa0094C24.r	GSVIVP00033615001	Vv8G0014	39	2	Vv8G0014	6.219	x	6
a0069A06	AT_SBa0069A06.r	GSVIVP00033615001	Vv8G0014	39	2	Vv8G0014	6.219	x	6
a0087P01	AT_SBa0087P01.f	GSVIVP00013214001	VvUnrG10158	39	8	VvUnrG10158	8	x	8
a0001M08	AT_SBa0001M08.f	GSVIVP00010282001	VvUnrG3848	39	5	VvUnrG3848	2.128	a	2
a0052C01	AT_SBa0052C01.f	GSVIVP00010282001	VvUnrG3848	39	5	VvUnrG3848	2.128	a	2
a0079L12	AT_SBa0079L12.f	GSVIVP00010191001	VvUnrG9677	39	3	VvUnrG9677	8	x	8
a0080P10	AT_SBa0080P10.r	GSVIVP00015531001	Vv18G0166	40	4	Vv18G0166	3.089	a	3
a0013G05	AT_SBa0013G05.r	GSVIVP00015531001	Vv18G0166	40	4	Vv18G0166	3.089	a	3
a0084I12	AT_SBa0084I12.r	GSVIVP00030090001	Vv1G0099	40	2	Vv1G0099	1.026	a	1
a0094N15	AT_SBa0094N15.r	GSVIVP00030090001	Vv1G0099	40	2	Vv1G0099	1.026	a	1
a0006J08	AT_SBa0006J08.f	GSVIVP00023971001	Vv6G0902	40	2	Vv6G0902	6.243	a	6
a0038J23	AT_SBa0038J23.f	GSVIVP00019419001	Vv7G1206	40	2	Vv7G1206	3.18	x	3
a0016P24	AT_SBa0016P24.f	GSVIVP00019409001	Vv7G1216	41	6	Vv7G1216	3.18	x	3
a0023G17	AT_SBa0023G17.f	GSVIVP00020634001	Vv14G1301	42	2	Vv14G1301	1.289	x	1
a0030M22	AT_SBa0030M22.r	GSVIVP00020634001	Vv14G1301	42	2	Vv14G1301	1.289	x	1
a0017A11	AT_SBa0017A11.f	GSVIVP00015962001	Vv17G1055	42	1	Vv17G1055	1.1	a	1
a0017F11	AT_SBa0017F11.f	GSVIVP00036309001	Vv3G0396	42	1	Vv3G0396	3.103	a	3
a0020J16	AT_SBa0020J16.f	GSVIVP00016485001	Vv11G0143	43	1	Vv11G0143	4.046	a	4
a0015J05	AT_SBa0015J05.f	GSVIVP00014152001	Vv16G0306	43	2	Vv16G0306	2.156	x	2
a0004N01	AT_SBa0004N01.r	GSVIVP00014152001	Vv16G0306	43	2	Vv16G0306	2.156	x	2
a0078P07	AT_SBa0078P07.r	GSVIVP00034109001	Vv9G0133	43	3	Vv9G0133	4.048	a	4
a0004N01	AT_SBa0004N01.f	GSVIVP00034109001	Vv9G0133	43	3	Vv9G0133	4.048	a	4
a0084L17	AT_SBa0084L17.f	GSVIVP00006908001	Vv10rG0118	44	2	Vv10rG0118	7.078	x	7
a0033C07	AT_SBa0033C07.f	GSVIVP00018145001	Vv13G0718	44	1	Vv13G0718	6.043	x	6
a0080H23	AT_SBa0080H23.r	GSVIVP00001024001	Vv2G0530	44	1	Vv2G0530	2.126	a	2
a0017B04	AT_SBa0017B04.f	GSVIVP00008735001	Vv4G1403	44	3	Vv4G1403	3.076	a	3
a0096N13	AT_SBa0096N13.f	GSVIVP00022179001	Vv6G1624	44	2	Vv6G1624	6.267	a	6
a0086J19	AT_SBa0086J19.f	GSVIVP00022179001	Vv6G1624	44	2	Vv6G1624	6.267	a	6
a0049P12	AT_SBa0049P12.r	GSVIVP00000633001	Vv8G1451	44	1	Vv8G1451	6.267	a	6
a0018G10	AT_SBa0018G10.f	GSVIVP00029481001	Vv13G0247	45	1	Vv13G0247	6.264	a	6
a0066A19	AT_SBa0066A19.f	GSVIVP00029483001	Vv13G0249	45	2	Vv13G0249	6.264	a	6
a0012E22	AT_SBa0012E22.f	GSVIVP00029483001	Vv13G0249	45	2	Vv13G0249	6.264	a	6
a0064G09	AT_SBa0064G09.f	GSVIVP00029487001	Vv13G0253	45	2	Vv13G0253	6.082	a	6
a0015C13	AT_SBa0015C13.r	GSVIVP00029487001	Vv13G0253	45	2	Vv13G0253	6.082	a	6
a0071A18	AT_SBa0071A18.f	GSVIVP00038111001	Vv14G0902	45	3	Vv14G0902	1.001	a	1
a0025C16	AT_SBa0025C16.r	GSVIVP00024444001	Vv6G0429	45	1	Vv6G0429	6.082	a	6
a0012O18	AT_SBa0012O18.r	GSVIVP00016899001	Vv11G0557	46	1	Vv11G0557	4.148	a	4
a0072E06	AT_SBa0072E06.r	GSVIVP00029246001	Vv13G0012	46	3	Vv13G0012	6.197	a	6
a0008A19	AT_SBa0008A19.r	GSVIVP00029246001	Vv13G0012	46	3	Vv13G0012	6.197	a	6
a0037H19	AT_SBa0037H19.f	GSVIVP00023921001	Vv6G0952	46	2	Vv6G0952	6.266	a	6
a0016E01	AT_SBa0016E01.r	GSVIVP00023920001	Vv6G0953	46	1	Vv6G0953	6.266	a	6
a0013J13	AT_SBa0013J13.f	GSVIVP00016200001	Vv17G0817	47	1	Vv17G0817	1.019	x	1
a0062N17	AT_SBa0062N17.r	GSVIVP00007611001	Vv2G1166	47	2	Vv2G1166	2.156	x	2
a0093M15	AT_SBa0093M15.r	GSVIVP00007611001	Vv2G1166	47	2	Vv2G1166	2.156	x	2
a0062N17	AT_SBa0062N17.f	GSVIVP00038852001	Vv5G1260	47	41	Vv5G1260	5.181	x	5
a0062M16	AT_SBa0062M16.f	GSVIVP00024515001	Vv6G0358	47	5	Vv6G0358	6.064	a	6
a0038G08	AT_SBa0038G08.r	GSVIVP00007163001	VvUnrG2596	47	1	VvUnrG2596	8	x	8
a0013J13	AT_SBa0013J13.r	GSVIVP00007169001	VvUnrG2602	47	1	VvUnrG2602	8	x	8
a0093M15	AT_SBa0093M15.f	GSVIVP00012414001	VvUnrG5321	47	4	VvUnrG5321	8	x	8
a0072P11	AT_SBa0072P11.r	GSVIVP00012414001	VvUnrG5321	47	4	VvUnrG5321	8	x	8
a0065J02	AT_SBa0065J02.f	GSVIVP00012414001	VvUnrG5321	47	4	VvUnrG5321	8	x	8
a0043E10	AT_SBa0043E10.r	GSVIVP00012414001	VvUnrG5321	47	4	VvUnrG5321	8	x	8
a0071C20	AT_SBa0071C20.f	GSVIVP00023506001	VvUnrG7494	47	2	VvUnrG7494	8	x	8
a0003K20	AT_SBa0003K20.f	GSVIVP00031919001	VvUnrG8140	47	1	VvUnrG8140	8	x	8
a0032M12	AT_SBa0032M12.f	GSVIVP00031924001	VvUnrG8145	47	1	VvUnrG8145	8	x	8
a0020E10	AT_SBa0020E10.r	GSVIVP00032695001	Vv4G0611	48	1	Vv4G0611	4.156	x	4
a0015F01	AT_SBa0015F01.r	GSVIVP00032699001	Vv4G0615	48	2	Vv4G0615	4.156	x	4
a0036P01	AT_SBa0036P01.r	GSVIVP00032702001	Vv4G0618	48	1	Vv4G0618	4.156	x	4
a0001P10	AT_SBa0001P10.f	GSVIVP00033749001	VvUnrG8396	48	3	VvUnrG8396	8	x	8
a0023E16	AT_SBa0023E16.f	GSVIVP00008853001	Vv13G1307	49	1	Vv13G1307	6.024	a	6
a0048B12	AT_SBa0048B12.f	GSVIVP00008856001	Vv13G1310	49	2	Vv13G1310	6.023	a	6
a0096E06	AT_SBa0096E06.f	GSVIVP00024666001	Vv6G0207	49	2	Vv6G0207	6.023	a	6
a0057J06	AT_SBa0057J06.r	GSVIVP00024662001	Vv6G0211	49	2	Vv6G0211	6.023	a	6
a0033F10	AT_SBa0033F10.f	GSVIVP00024662001	Vv6G0211	49	2	Vv6G0211	6.023	a	6
a0020E11	AT_SBa0020E11.r	GSVIVP00024655001	Vv6G0218	49	1	Vv6G0218	6.023	a	6
a0029M18	AT_SBa0029M18.f	GSVIVP00025350001	Vv8G1553	49	5	Vv8G1553	6.023	a	6
a0066E18	AT_SBa0066E18.r	GSVIVP00025350001	Vv8G1553	49	5	Vv8G1553	6.023	a	6
a0006D21	AT_SBa0006D21.f	GSVIVP00025350001	Vv8G1553	49	5	Vv8G1553	6.023	a	6
a0047J03	AT_SBa0047J03.r	GSVIVP00025351001	Vv8G1554	49	1	Vv8G1554	6.023	a	6
a0004L12	AT_SBa0004L12.r	GSVIVP00025353001	Vv8G1556	49	1	Vv8G1556	6.023	a	6
a0017C11	AT_SBa0017C11.r	GSVIVP00025508001	Vv8G1711	49	1	Vv8G1711	6.001	x	6
a0025N18	AT_SBa0025N18.r	GSVIVP00008629001	VvUnrG3008	49	1	VvUnrG3008	2.044	a	2
a0017C16	AT_SBa0017C16.r	GSVIVP00024952001	Vv4G1091	50	2	Vv4G1091	3.15	a	3
a0055P23	AT_SBa0055P23.f	GSVIVP00024952001	Vv4G1091	50	2	Vv4G1091	3.15	a	3
a0040C13	AT_SBa0040C13.f	GSVIVP00038112001	Vv14G0901	51	1	Vv14G0901	1.001	a	1
a0026J14	AT_SBa0026J14.r	GSVIVP00038111001	Vv14G0902	51	3	Vv14G0902	1.001	a	1
a0040I16	AT_SBa0040I16.r	GSVIVP00038107001	Vv14G0906	51	3	Vv14G0906	1.001	a	1
a0036F21	AT_SBa0036F21.r	GSVIVP00038107001	Vv14G0906	51	3	Vv14G0906	1.001	a	1
a0007F12	AT_SBa0007F12.f	GSVIVP00038107001	Vv14G0906	51	3	Vv14G0906	1.001	a	1
a0017C22	AT_SBa0017C22.f	GSVIVP00038106001	Vv14G0907	51	1	Vv14G0907	1.001	a	1
a0076C03	AT_SBa0076C03.r	GSVIVP00017554001	Vv17G0510	51	1	Vv17G0510	1.001	a	1
a0007F12	AT_SBa0007F12.r	GSVIVP00015000001	Vv18G0697	51	1	Vv18G0697	3.243	a	3
a0004P05	AT_SBa0004P05.f	GSVIVP00014986001	Vv18G0711	51	1	Vv18G0711	3.241	a	3
a0018A15	AT_SBa0018A15.r	GSVIVP00021161001	Vv1G1066	51	2	Vv1G1066	1.161	x	1
a0040C13	AT_SBa0040C13.r	GSVIVP00021163001	Vv1G1068	51	1	Vv1G1068	1.161	x	1
a0081G12	AT_SBa0081G12.r	GSVIVP00021164001	Vv1G1069	51	3	Vv1G1069	1.161	x	1
a0012C05	AT_SBa0012C05.r	GSVIVP00021164001	Vv1G1069	51	3	Vv1G1069	1.161	x	1
a0061B06	AT_SBa0061B06.f	GSVIVP00032381001	Vv4G0297	51	1	Vv4G0297	4.075	x	4
a0017C24	AT_SBa0017C24.f	GSVIVP00031981001	Vv18G1470	52	1	Vv18G1470	3.077	x	3
a0079P17	AT_SBa0079P17.f	GSVIVP00031982001	Vv18G1471	52	2	Vv18G1471	3.077	x	3
a0070O11	AT_SBa0070O11.f	GSVIVP00003647001	VvUnrG1811	52	2	VvUnrG1811	8	x	8
a0017D04	AT_SBa0017D04.f	GSVIVP00018599001	Vv12G0355	53	1	Vv12G0355	7.004	a	7
a0016L16	AT_SBa0016L16.f	GSVIVP00018598001	Vv12G0356	53	1	Vv12G0356	7.004	a	7
a0004O10	AT_SBa0004O10.r	GSVIVP00029223001	Vv12G0923	53	13	Vv12G0923	7.137	a	7
a0054K18	AT_SBa0054K18.r	GSVIVP00029223001	Vv12G0923	53	13	Vv12G0923	7.137	a	7
a0014H22	AT_SBa0014H22.f	GSVIVP00029223001	Vv12G0923	53	13	Vv12G0923	7.137	a	7
a0061D23	AT_SBa0061D23.r	GSVIVP00029223001	Vv12G0923	53	13	Vv12G0923	7.137	a	7
a0062A19	AT_SBa0062A19.f	GSVIVP00029223001	Vv12G0923	53	13	Vv12G0923	7.137	a	7
a0096F17	AT_SBa0096F17.r	GSVIVP00029223001	Vv12G0923	53	13	Vv12G0923	7.137	a	7
a0096J11	AT_SBa0096J11.f	GSVIVP00029223001	Vv12G0923	53	13	Vv12G0923	7.137	a	7
a0057H15	AT_SBa0057H15.r	GSVIVP00029224001	Vv12G0924	53	1	Vv12G0924	7.137	a	7
a0025H02	AT_SBa0025H02.r	GSVIVP00027694001	Vv19G0260	53	1	Vv19G0260	7.004	a	7
a0096F17	AT_SBa0096F17.f	GSVIVP00005290001	VvUnrG7239	53	1	VvUnrG7239	8	x	8
a0023J22	AT_SBa0023J22.f	GSVIVP00035665001	VvUnrG8917	53	2	VvUnrG8917	8	x	8
a0081E03	AT_SBa0081E03.r	GSVIVP00031671001	Vv5G1128	54	2	Vv5G1128	5.181	x	5
a0012A10	AT_SBa0012A10.r	GSVIVP00031671001	Vv5G1128	54	2	Vv5G1128	5.181	x	5
a0041K22	AT_SBa0041K22.r	GSVIVP00031670001	Vv5G1129	54	1	Vv5G1129	5.181	x	5
a0063L12	AT_SBa0063L12.f	GSVIVP00027415001	Vv19G0539	55	2	Vv19G0539	7.137	x	7
a0079O23	AT_SBa0079O23.r	GSVIVP00027415001	Vv19G0539	55	2	Vv19G0539	7.137	x	7
a0073L18	AT_SBa0073L18.r	GSVIVP00022326001	Vv14rG0099	56	3	Vv14rG0099	5.088	x	5
a0070A21	AT_SBa0070A21.r	GSVIVP00022326001	Vv14rG0099	56	3	Vv14rG0099	5.088	x	5
a0084K05	AT_SBa0084K05.f	GSVIVP00034704001	Vv5G1658	57	1	Vv5G1658	5.181	x	5
a0084K05	AT_SBa0084K05.r	GSVIVP00019659001	Vv7G0966	57	1	Vv7G0966	3.264	a	3
a0034B14	AT_SBa0034B14.r	GSVIVP00017720001	Vv17G0344	58	2	Vv17G0344	1.067	a	1
a0047M09	AT_SBa0047M09.r	GSVIVP00017720001	Vv17G0344	58	2	Vv17G0344	1.067	a	1
a0044C19	AT_SBa0044C19.r	GSVIVP00036605001	Vv3G0692	59	3	Vv3G0692	3.189	a	3
a0050P19	AT_SBa0050P19.f	GSVIVP00036605001	Vv3G0692	59	3	Vv3G0692	3.189	a	3
a0074K10	AT_SBa0074K10.f	GSVIVP00028313001	Vv10G0261	61	3	Vv10G0261	7.072	x	7
a0065C09	AT_SBa0065C09.r	GSVIVP00006939001	Vv10rG0149	63	1	Vv10rG0149	7.078	x	7
a0047L23	AT_SBa0047L23.r	GSVIVP00006508001	VvUnrG2291	63	2	VvUnrG2291	8	x	8
a0096F03	AT_SBa0096F03.r	GSVIVP00006508001	VvUnrG2291	63	2	VvUnrG2291	8	x	8
a0067I23	AT_SBa0067I23.r	GSVIVP00016400001	Vv11G0058	65	5	Vv11G0058	4.073	a	4
a0020D23	AT_SBa0020D23.r	GSVIVP00016400001	Vv11G0058	65	5	Vv11G0058	4.073	a	4
a0026K14	AT_SBa0026K14.f	GSVIVP00038852001	Vv5G1260	65	41	Vv5G1260	5.181	x	5
a0024K09	AT_SBa0024K09.f	GSVIVP00026918001	Vv15rG0219	66	7	Vv15rG0219	2.011	a	2
a0066I13	AT_SBa0066I13.r	GSVIVP00026918001	Vv15rG0219	66	7	Vv15rG0219	2.011	a	2
a0017G03	AT_SBa0017G03.f	GSVIVP00026918001	Vv15rG0219	66	7	Vv15rG0219	2.011	a	2
a0063P17	AT_SBa0063P17.f	GSVIVP00026918001	Vv15rG0219	66	7	Vv15rG0219	2.011	a	2
a0090H22	AT_SBa0090H22.r	GSVIVP00026918001	Vv15rG0219	66	7	Vv15rG0219	2.011	a	2
a0002C16	AT_SBa0002C16.r	GSVIVP00026918001	Vv15rG0219	66	7	Vv15rG0219	2.011	a	2
a0015B20	AT_SBa0015B20.f	GSVIVP00030099001	Vv1G0108	66	2	Vv1G0108	1.026	x	1
a0059C04	AT_SBa0059C04.r	GSVIVP00002548001	Vv2G0030	66	4	Vv2G0030	2.005	a	2
a0061N20	AT_SBa0061N20.f	GSVIVP00002548001	Vv2G0030	66	4	Vv2G0030	2.005	a	2
a0002J03	AT_SBa0002J03.f	GSVIVP00002548001	Vv2G0030	66	4	Vv2G0030	2.005	a	2
a0060M02	AT_SBa0060M02.f	GSVIVP00002548001	Vv2G0030	66	4	Vv2G0030	2.005	a	2
a0072D09	AT_SBa0072D09.f	GSVIVP00022909001	Vv6G1426	66	1	Vv6G1426	6.266	x	6
a0091D19	AT_SBa0091D19.f	GSVIVP00022254001	Vv6G1549	66	1	Vv6G1549	6.266	x	6
a0021J01	AT_SBa0021J01.r	GSVIVP00023808001	Vv7G0081	66	1	Vv7G0081	5.142	a	5
a0007G12	AT_SBa0007G12.r	GSVIVP00034302001	Vv9G0326	66	1	Vv9G0326	4.006	a	4
a0005E23	AT_SBa0005E23.f	GSVIVP00002188001	VvUnrG0794	66	5	VvUnrG0794	8	x	8
a0001N22	AT_SBa0001N22.f	GSVIVP00026332001	Vv15G0355	67	1	Vv15G0355	2.116	a	2
a0086L03	AT_SBa0086L03.r	GSVIVP00001081001	Vv2G0473	67	5	Vv2G0473	2.116	a	2
a0015I22	AT_SBa0015I22.f	GSVIVP00001081001	Vv2G0473	67	5	Vv2G0473	2.116	a	2
a0035H07	AT_SBa0035H07.f	GSVIVP00001081001	Vv2G0473	67	5	Vv2G0473	2.116	a	2
a0086L20	AT_SBa0086L20.r	GSVIVP00001081001	Vv2G0473	67	5	Vv2G0473	2.116	a	2
a0035F12	AT_SBa0035F12.f	GSVIVP00001081001	Vv2G0473	67	5	Vv2G0473	2.116	a	2
a0048L03	AT_SBa0048L03.r	GSVIVP00001078001	Vv2G0476	67	2	Vv2G0476	2.116	a	2
a0001B10	AT_SBa0001B10.r	GSVIVP00001078001	Vv2G0476	67	2	Vv2G0476	2.116	a	2
a0048A06	AT_SBa0048A06.f	GSVIVP00013243001	VvUnrG10187	67	29	VvUnrG10187	8	x	8
a0015I22	AT_SBa0015I22.r	GSVIVP00012400001	VvUnrG4975	67	7	VvUnrG4975	8	x	8
a0006J15	AT_SBa0006J15.r	GSVIVP00012400001	VvUnrG4975	67	7	VvUnrG4975	8	x	8
a0020I20	AT_SBa0020I20.r	GSVIVP00012400001	VvUnrG4975	67	7	VvUnrG4975	8	x	8
a0086L03	AT_SBa0086L03.f	GSVIVP00012400001	VvUnrG4975	67	7	VvUnrG4975	8	x	8
a0086L20	AT_SBa0086L20.f	GSVIVP00012400001	VvUnrG4975	67	7	VvUnrG4975	8	x	8
a0086C09	AT_SBa0086C09.f	GSVIVP00022578001	Vv14G0102	68	2	Vv14G0102	5.05	a	5
a0080B17	AT_SBa0080B17.f	GSVIVP00011732001	Vv4G1366	68	1	Vv4G1366	3.064	a	3
a0056D09	AT_SBa0056D09.f	GSVIVP00033508001	Vv5G1286	68	3	Vv5G1286	5.181	x	5
a0026I19	AT_SBa0026I19.r	GSVIVP00033508001	Vv5G1286	68	3	Vv5G1286	5.181	x	5
a0019C06	AT_SBa0019C06.f	GSVIVP00033508001	Vv5G1286	68	3	Vv5G1286	5.181	x	5
a0043G09	AT_SBa0043G09.f	GSVIVP00002915001	Vv18G0071	69	4	Vv18G0071	3.099	a	3
a0030P03	AT_SBa0030P03.r	GSVIVP00002915001	Vv18G0071	69	4	Vv18G0071	3.099	a	3
a0091M04	AT_SBa0091M04.r	GSVIVP00002912001	Vv18G0074	69	1	Vv18G0074	3.099	a	3
a0095E23	AT_SBa0095E23.r	GSVIVP00019329001	Vv7G1296	69	1	Vv7G1296	3.276	x	3
a0035H08	AT_SBa0035H08.r	GSVIVP00020960001	Vv14G1627	70	7	Vv14G1627	1.264	a	1
a0062O10	AT_SBa0062O10.f	GSVIVP00008808001	Vv4G0758	70	9	Vv4G0758	4.162	x	4
a0075M04	AT_SBa0075M04.r	GSVIVP00004806001	VvUnrG6510	70	1	VvUnrG6510	8	x	8
a0088C15	AT_SBa0088C15.r	GSVIVP00017756001	Vv17G0308	71	2	Vv17G0308	1.079	a	1
a0013G10	AT_SBa0013G10.r	GSVIVP00017756001	Vv17G0308	71	2	Vv17G0308	1.079	a	1
a0009L15	AT_SBa0009L15.r	GSVIVP00009138001	VvUnrG3315	71	1	VvUnrG3315	8	x	8
a0016B10	AT_SBa0016B10.r	GSVIVP00015063001	Vv18G0634	72	3	Vv18G0634	3.277	x	3
a0066F08	AT_SBa0066F08.r	GSVIVP00018175001	Vv13G0688	73	1	Vv13G0688	6.048	a	6
a0017J01	AT_SBa0017J01.r	GSVIVP00017199001	Vv11G0672	74	1	Vv11G0672	4.159	x	4
a0017J01	AT_SBa0017J01.f	GSVIVP00027820001	Vv19G0134	74	2	Vv19G0134	7.053	a	7
a0032G15	AT_SBa0032G15.r	GSVIVP00035401001	Vv12G1463	75	1	Vv12G1463	7.137	x	7
a0050M13	AT_SBa0050M13.f	GSVIVP00031791001	Vv18rG0140	75	1	Vv18rG0140	3.276	x	3
a0077J19	AT_SBa0077J19.r	GSVIVP00028006001	Vv7G0404	75	1	Vv7G0404	5.004	a	5
a0006C02	AT_SBa0006C02.r	GSVIVP00002310001	VvUnrG1105	75	2	VvUnrG1105	8	x	8
a0047L04	AT_SBa0047L04.f	GSVIVP00002310001	VvUnrG1105	75	2	VvUnrG1105	8	x	8
a0020B06	AT_SBa0020B06.r	GSVIVP00026107001	Vv12G0420	77	2	Vv12G0420	7.01	x	7
a0011D09	AT_SBa0011D09.r	GSVIVP00025415001	Vv8G1618	77	1	Vv8G1618	6.014	a	6
a0077K06	AT_SBa0077K06.r	GSVIVP00009395001	VvUnrG3461	77	2	VvUnrG3461	8	x	8
a0083I16	AT_SBa0083I16.r	GSVIVP00009395001	VvUnrG3461	77	2	VvUnrG3461	8	x	8
a0043E07	AT_SBa0043E07.r	GSVIVP00012019001	VvUnrG4399	77	2	VvUnrG4399	8	x	8
a0052B22	AT_SBa0052B22.r	GSVIVP00012019001	VvUnrG4399	77	2	VvUnrG4399	8	x	8
a0025J15	AT_SBa0025J15.r	GSVIVP00007934001	VvUnrG8260	77	2	VvUnrG8260	8	x	8
a0090G09	AT_SBa0090G09.r	GSVIVP00007934001	VvUnrG8260	77	2	VvUnrG8260	8	x	8
a0038A24	AT_SBa0038A24.f	GSVIVP00031422001	Vv11G1057	78	2	Vv11G1057	4.159	x	4
a0028J15	AT_SBa0028J15.f	GSVIVP00031422001	Vv11G1057	78	2	Vv11G1057	4.159	x	4
a0054B05	AT_SBa0054B05.r	GSVIVP00031430001	Vv11G1065	78	1	Vv11G1065	4.159	x	4
a0085M10	AT_SBa0085M10.r	GSVIVP00031447001	Vv11G1082	78	3	Vv11G1082	4.159	x	4
a0070K21	AT_SBa0070K21.f	GSVIVP00031447001	Vv11G1082	78	3	Vv11G1082	4.159	x	4
a0070L06	AT_SBa0070L06.r	GSVIVP00030154001	Vv1G0163	78	4	Vv1G0163	1.026	x	1
a0033I18	AT_SBa0033I18.r	GSVIVP00030154001	Vv1G0163	78	4	Vv1G0163	1.026	x	1
a0067E17	AT_SBa0067E17.f	GSVIVP00030154001	Vv1G0163	78	4	Vv1G0163	1.026	x	1
a0085M10	AT_SBa0085M10.f	GSVIVP00030154001	Vv1G0163	78	4	Vv1G0163	1.026	x	1
a0010M07	AT_SBa0010M07.r	GSVIVP00030869001	VvUnrG7657	78	3	VvUnrG7657	8	x	8
a0035L19	AT_SBa0035L19.f	GSVIVP00030869001	VvUnrG7657	78	3	VvUnrG7657	8	x	8
a0089A08	AT_SBa0089A08.r	GSVIVP00009761001	VvUnrG3817	79	2	VvUnrG3817	8	x	8
a0008I22	AT_SBa0008I22.f	GSVIVP00009762001	VvUnrG3818	79	1	VvUnrG3818	8	x	8
a0066P10	AT_SBa0066P10.r	GSVIVP00016430001	Vv11G0088	80	1	Vv11G0088	4.063	a	4
a0019B08	AT_SBa0019B08.f	GSVIVP00026328001	Vv15G0359	80	1	Vv15G0359	2.116	a	2
a0059N23	AT_SBa0059N23.f	GSVIVP00026270001	Vv15G0417	80	2	Vv15G0417	2.123	a	2
a0077G09	AT_SBa0077G09.f	GSVIVP00026270001	Vv15G0417	80	2	Vv15G0417	2.123	a	2
a0075D17	AT_SBa0075D17.f	GSVIVP00026260001	Vv15G0427	80	1	Vv15G0427	2.123	a	2
a0045F16	AT_SBa0045F16.r	GSVIVP00038523001	Vv16rG0166	80	2	Vv16rG0166	2.125	x	2
a0054A18	AT_SBa0054A18.f	GSVIVP00016035001	Vv17G0982	80	1	Vv17G0982	1.24	a	1
a0080B10	AT_SBa0080B10.f	GSVIVP00015486001	Vv18G0211	80	3	Vv18G0211	3.064	a	3
a0017A09	AT_SBa0017A09.r	GSVIVP00001056001	Vv2G0498	80	7	Vv2G0498	2.121	a	2
a0047C09	AT_SBa0047C09.f	GSVIVP00001056001	Vv2G0498	80	7	Vv2G0498	2.121	a	2
a0077A06	AT_SBa0077A06.r	GSVIVP00001056001	Vv2G0498	80	7	Vv2G0498	2.121	a	2
a0079L05	AT_SBa0079L05.r	GSVIVP00001056001	Vv2G0498	80	7	Vv2G0498	2.121	a	2
a0080B10	AT_SBa0080B10.r	GSVIVP00001056001	Vv2G0498	80	7	Vv2G0498	2.121	a	2
a0031O23	AT_SBa0031O23.r	GSVIVP00001055001	Vv2G0499	80	5	Vv2G0499	2.121	a	2
a0045F16	AT_SBa0045F16.f	GSVIVP00001055001	Vv2G0499	80	5	Vv2G0499	2.121	a	2
a0054A18	AT_SBa0054A18.r	GSVIVP00001055001	Vv2G0499	80	5	Vv2G0499	2.121	a	2
a0066K15	AT_SBa0066K15.r	GSVIVP00001054001	Vv2G0500	80	2	Vv2G0500	2.121	a	2
a0035D09	AT_SBa0035D09.r	GSVIVP00001053001	Vv2G0501	80	4	Vv2G0501	2.121	a	2
a0091E12	AT_SBa0091E12.r	GSVIVP00001053001	Vv2G0501	80	4	Vv2G0501	2.121	a	2
a0047C09	AT_SBa0047C09.r	GSVIVP00034212001	Vv9G0236	80	2	Vv9G0236	4.024	a	4
a0016K09	AT_SBa0016K09.f	GSVIVP00016669001	Vv11G0327	83	1	Vv11G0327	4.005	a	4
a0082J01	AT_SBa0082J01.f	GSVIVP00015653001	Vv2G0863	83	1	Vv2G0863	2.156	x	2
a0039N20	AT_SBa0039N20.r	GSVIVP00032092001	Vv4G0008	83	1	Vv4G0008	4.004	a	4
a0014C18	AT_SBa0014C18.f	GSVIVP00034301001	Vv9G0325	83	3	Vv9G0325	4.006	a	4
a0022O20	AT_SBa0022O20.f	GSVIVP00034301001	Vv9G0325	83	3	Vv9G0325	4.006	a	4
a0094K12	AT_SBa0094K12.r	GSVIVP00034301001	Vv9G0325	83	3	Vv9G0325	4.006	a	4
a0032E09	AT_SBa0032E09.f	GSVIVP00034309001	Vv9G0333	83	1	Vv9G0333	4.005	a	4
a0024K18	AT_SBa0024K18.f	GSVIVP00034312001	Vv9G0336	83	1	Vv9G0336	4.005	a	4
a0020C18	AT_SBa0020C18.r	GSVIVP00013475001	VvUnrG5942	83	1	VvUnrG5942	8	x	8
a0047O19	AT_SBa0047O19.f	GSVIVP00022175001	Vv6G1628	84	2	Vv6G1628	6.268	a	6
a0094F05	AT_SBa0094F05.f	GSVIVP00025350001	Vv8G1553	84	5	Vv8G1553	6.023	a	6
a0092I03	AT_SBa0092I03.r	GSVIVP00010756001	Vv10rG0039	85	1	Vv10rG0039	7.102	a	7
a0079N15	AT_SBa0079N15.f	GSVIVP00017128001	Vv11G0743	85	1	Vv11G0743	4.159	x	4
a0046I06	AT_SBa0046I06.f	GSVIVP00017112001	Vv11G0759	85	1	Vv11G0759	4.159	x	4
a0052F13	AT_SBa0052F13.f	GSVIVP00000450001	Vv2G0331	85	2	Vv2G0331	2.083	a	2
a0013G12	AT_SBa0013G12.f	GSVIVP00025212001	Vv9G0936	85	1	Vv9G0936	4.159	x	4
a0004C06	AT_SBa0004C06.r	GSVIVP00025226001	Vv9G0950	85	2	Vv9G0950	4.159	x	4
a0055H24	AT_SBa0055H24.r	GSVIVP00020592001	Vv14G1259	86	1	Vv14G1259	1.289	a	1
a0073F09	AT_SBa0073F09.r	GSVIVP00016373001	Vv11G0031	90	1	Vv11G0031	4.077	a	4
a0057K24	AT_SBa0057K24.r	GSVIVP00035715001	VvUnrG8692	90	1	VvUnrG8692	8	x	8
a0032B10	AT_SBa0032B10.r	GSVIVP00026946001	Vv15rG0247	91	1	Vv15rG0247	2.013	a	2
a0044B17	AT_SBa0044B17.r	GSVIVP00021822001	Vv18G1673	93	1	Vv18G1673	3.077	x	3
a0017O24	AT_SBa0017O24.r	GSVIVP00032450001	Vv4G0366	93	1	Vv4G0366	4.097	a	4
a0024I11	AT_SBa0024I11.r	GSVIVP00001280001	VvUnrG0478	93	1	VvUnrG0478	8	x	8
a0021D13	AT_SBa0021D13.r	GSVIVP00019945001	Vv5G0504	95	4	Vv5G0504	5.118	a	5
a0003G14	AT_SBa0003G14.r	GSVIVP00019945001	Vv5G0504	95	4	Vv5G0504	5.118	a	5
a0024E17	AT_SBa0024E17.r	GSVIVP00019945001	Vv5G0504	95	4	Vv5G0504	5.118	a	5
a0044H05	AT_SBa0044H05.f	GSVIVP00019945001	Vv5G0504	95	4	Vv5G0504	5.118	a	5
a0012H19	AT_SBa0012H19.r	GSVIVP00034246001	Vv9G0270	95	1	Vv9G0270	4.019	a	4
a0014G13	AT_SBa0014G13.r	GSVIVP00027604001	Vv19G0350	96	2	Vv19G0350	7.012	a	7
a0004M11	AT_SBa0004M11.f	GSVIVP00010091001	VvUnrG9696	96	1	VvUnrG9696	8	x	8
a0064I12	AT_SBa0064I12.r	GSVIVP00002837001	Vv1rG0418	97	2	Vv1rG0418	1.289	x	1
a0017I20	AT_SBa0017I20.r	GSVIVP00002837001	Vv1rG0418	97	2	Vv1rG0418	1.289	x	1
a0027L04	AT_SBa0027L04.r	GSVIVP00020673001	Vv14G1340	99	3	Vv14G1340	1.244	a	1
a0015M08	AT_SBa0015M08.r	GSVIVP00014818001	Vv18G0879	100	2	Vv18G0879	3.187	a	3
a0045M19	AT_SBa0045M19.f	GSVIVP00007415001	Vv16rG0299	102	2	Vv16rG0299	2.113	x	2
a0060I13	AT_SBa0060I13.f	GSVIVP00007416001	Vv16rG0300	102	1	Vv16rG0300	2.113	x	2
a0045M19	AT_SBa0045M19.r	GSVIVP00026746001	Vv4G0878	102	1	Vv4G0878	4.162	x	4
a0067D16	AT_SBa0067D16.f	GSVIVP00027374001	Vv19G0580	104	1	Vv19G0580	7.137	x	7
a0027E03	AT_SBa0027E03.f	GSVIVP00002067001	Vv19rG0032	104	2	Vv19rG0032	7.108	x	7
a0061B11	AT_SBa0061B11.r	GSVIVP00002067001	Vv19rG0032	104	2	Vv19rG0032	7.108	x	7
a0064D07	AT_SBa0064D07.r	GSVIVP00030135001	Vv1G0144	104	6	Vv1G0144	1.026	x	1
a0056L24	AT_SBa0056L24.f	GSVIVP00030135001	Vv1G0144	104	6	Vv1G0144	1.026	x	1
a0010P03	AT_SBa0010P03.f	GSVIVP00030135001	Vv1G0144	104	6	Vv1G0144	1.026	x	1
a0033G11	AT_SBa0033G11.r	GSVIVP00030135001	Vv1G0144	104	6	Vv1G0144	1.026	x	1
a0015D03	AT_SBa0015D03.r	GSVIVP00034544001	Vv9G0568	105	1	Vv9G0568	4.129	a	4
a0071L22	AT_SBa0071L22.r	GSVIVP00018771001	Vv12G0183	108	1	Vv12G0183	7.056	a	7
a0008N11	AT_SBa0008N11.r	GSVIVP00029387001	Vv13G0153	108	1	Vv13G0153	6.231	a	6
a0047N12	AT_SBa0047N12.r	GSVIVP00015978001	Vv17G1039	108	3	Vv17G1039	1.245	a	1
a0083J04	AT_SBa0083J04.f	GSVIVP00037049001	Vv17rG0024	108	1	Vv17rG0024	1.09	x	1
a0029P01	AT_SBa0029P01.r	GSVIVP00038748001	Vv2G0978	108	1	Vv2G0978	2.156	x	2
a0066H24	AT_SBa0066H24.r	GSVIVP00037422001	Vv8G0495	108	2	Vv8G0495	6.235	a	6
a0014O14	AT_SBa0014O14.r	GSVIVP00037422001	Vv8G0495	108	2	Vv8G0495	6.235	a	6
a0017M02	AT_SBa0017M02.f	GSVIVP00037428001	Vv8G0501	108	3	Vv8G0501	6.236	a	6
a0031A17	AT_SBa0031A17.f	GSVIVP00037428001	Vv8G0501	108	3	Vv8G0501	6.236	a	6
a0061P13	AT_SBa0061P13.f	GSVIVP00037428001	Vv8G0501	108	3	Vv8G0501	6.236	a	6
a0094H02	AT_SBa0094H02.f	GSVIVP00037430001	Vv8G0503	108	1	Vv8G0503	6.236	a	6
a0016F02	AT_SBa0016F02.r	GSVIVP00029223001	Vv12G0923	109	13	Vv12G0923	7.137	a	7
a0086P01	AT_SBa0086P01.f	GSVIVP00029223001	Vv12G0923	109	13	Vv12G0923	7.137	a	7
a0025J02	AT_SBa0025J02.f	GSVIVP00029223001	Vv12G0923	109	13	Vv12G0923	7.137	a	7
a0022D06	AT_SBa0022D06.f	GSVIVP00029223001	Vv12G0923	109	13	Vv12G0923	7.137	a	7
a0018G09	AT_SBa0018G09.r	GSVIVP00030681001	Vv1G0690	109	3	Vv1G0690	1.089	x	1
a0077J17	AT_SBa0077J17.f	GSVIVP00030681001	Vv1G0690	109	3	Vv1G0690	1.089	x	1
a0024N12	AT_SBa0024N12.f	GSVIVP00006041001	VvUnrG1966	109	1	VvUnrG1966	8	x	8
a0035E11	AT_SBa0035E11.r	GSVIVP00023480001	VvUnrG7468	109	1	VvUnrG7468	8	x	8
a0058D16	AT_SBa0058D16.r	GSVIVP00002692001	Vv1rG0012	110	1	Vv1rG0012	1.22	a	1
a0077L12	AT_SBa0077L12.r	GSVIVP00002697001	Vv1rG0017	110	1	Vv1rG0017	1.22	a	1
a0006M08	AT_SBa0006M08.f	GSVIVP00033560001	Vv5G1338	112	6	Vv5G1338	5.181	x	5
a0034E02	AT_SBa0034E02.r	GSVIVP00033560001	Vv5G1338	112	6	Vv5G1338	5.181	x	5
a0035D08	AT_SBa0035D08.r	GSVIVP00033560001	Vv5G1338	112	6	Vv5G1338	5.181	x	5
a0070D05	AT_SBa0070D05.r	GSVIVP00033560001	Vv5G1338	112	6	Vv5G1338	5.181	x	5
a0071K23	AT_SBa0071K23.f	GSVIVP00033560001	Vv5G1338	112	6	Vv5G1338	5.181	x	5
a0009P19	AT_SBa0009P19.f	GSVIVP00033560001	Vv5G1338	112	6	Vv5G1338	5.181	x	5
a0011C07	AT_SBa0011C07.f	GSVIVP00028951001	Vv1G0907	116	2	Vv1G0907	1.141	a	1
a0077O21	AT_SBa0077O21.r	GSVIVP00000489001	Vv2G0292	116	3	Vv2G0292	2.074	a	2
a0054D02	AT_SBa0054D02.f	GSVIVP00000489001	Vv2G0292	116	3	Vv2G0292	2.074	a	2
a0043A15	AT_SBa0043A15.f	GSVIVP00000489001	Vv2G0292	116	3	Vv2G0292	2.074	a	2
a0043A15	AT_SBa0043A15.r	GSVIVP00023025001	Vv6G1310	116	1	Vv6G1310	6.266	x	6
a0059B10	AT_SBa0059B10.r	GSVIVP00005285001	VvUnrG6733	116	1	VvUnrG6733	8	x	8
a0056H21	AT_SBa0056H21.r	GSVIVP00015189001	Vv18G0508	117	2	Vv18G0508	3.277	x	3
a0013M24	AT_SBa0013M24.f	GSVIVP00015189001	Vv18G0508	117	2	Vv18G0508	3.277	x	3
a0018O17	AT_SBa0018O17.r	GSVIVP00015130001	Vv18G0567	117	3	Vv18G0567	3.277	x	3
a0026G01	AT_SBa0026G01.f	GSVIVP00015130001	Vv18G0567	117	3	Vv18G0567	3.277	x	3
a0019C14	AT_SBa0019C14.f	GSVIVP00015130001	Vv18G0567	117	3	Vv18G0567	3.277	x	3
a0068E20	AT_SBa0068E20.r	GSVIVP00011072001	VvUnrG9894	117	1	VvUnrG9894	8	x	8
a0072G09	AT_SBa0072G09.f	GSVIVP00024503001	Vv6G0370	118	4	Vv6G0370	6.071	a	6
a0063I16	AT_SBa0063I16.r	GSVIVP00024503001	Vv6G0370	118	4	Vv6G0370	6.071	a	6
a0040B10	AT_SBa0040B10.r	GSVIVP00024503001	Vv6G0370	118	4	Vv6G0370	6.071	a	6
a0022F11	AT_SBa0022F11.f	GSVIVP00024503001	Vv6G0370	118	4	Vv6G0370	6.071	a	6
a0077B17	AT_SBa0077B17.f	GSVIVP00025163001	Vv9G0887	118	114	Vv9G0887	4.159	x	4
a0037J15	AT_SBa0037J15.r	GSVIVP00025163001	Vv9G0887	118	114	Vv9G0887	4.159	x	4
a0022F15	AT_SBa0022F15.r	GSVIVP00025825001	Vv12G0702	119	1	Vv12G0702	7.107	a	7
a0036E23	AT_SBa0036E23.f	GSVIVP00006869001	Vv10rG0079	121	1	Vv10rG0079	7.085	a	7
a0016O21	AT_SBa0016O21.r	GSVIVP00016549001	Vv11G0207	121	1	Vv11G0207	4.035	a	4
a0062J13	AT_SBa0062J13.f	GSVIVP00031118001	Vv14G0573	121	2	Vv14G0573	5.088	x	5
a0022G13	AT_SBa0022G13.f	GSVIVP00031118001	Vv14G0573	121	2	Vv14G0573	5.088	x	5
a0065A03	AT_SBa0065A03.f	GSVIVP00034697001	Vv5G1651	121	2	Vv5G1651	5.181	x	5
a0090C15	AT_SBa0090C15.f	GSVIVP00034697001	Vv5G1651	121	2	Vv5G1651	5.181	x	5
a0036E23	AT_SBa0036E23.r	GSVIVP00023036001	Vv6G1299	121	1	Vv6G1299	6.266	x	6
a0001L04	AT_SBa0001L04.r	GSVIVP00028236001	Vv7G0634	121	2	Vv7G0634	5.076	x	5
a0031M06	AT_SBa0031M06.f	GSVIVP00028236001	Vv7G0634	121	2	Vv7G0634	5.076	x	5
a0016B24	AT_SBa0016B24.f	GSVIVP00016864001	Vv11G0522	122	2	Vv11G0522	4.141	a	4
a0070F17	AT_SBa0070F17.r	GSVIVP00016864001	Vv11G0522	122	2	Vv11G0522	4.141	a	4
a0010A11	AT_SBa0010A11.r	GSVIVP00016868001	Vv11G0526	122	1	Vv11G0526	4.142	a	4
a0015B09	AT_SBa0015B09.r	GSVIVP00034588001	Vv9G0612	122	8	Vv9G0612	4.14	a	4
a0054I15	AT_SBa0054I15.f	GSVIVP00034588001	Vv9G0612	122	8	Vv9G0612	4.14	a	4
a0087K12	AT_SBa0087K12.r	GSVIVP00034588001	Vv9G0612	122	8	Vv9G0612	4.14	a	4
a0090N05	AT_SBa0090N05.f	GSVIVP00034593001	Vv9G0617	122	2	Vv9G0617	4.141	a	4
a0078O01	AT_SBa0078O01.r	GSVIVP00034594001	Vv9G0618	122	1	Vv9G0618	4.141	a	4
a0078O01	AT_SBa0078O01.f	GSVIVP00009726001	VvUnrG3887	122	1	VvUnrG3887	2.142	a	2
a0084I19	AT_SBa0084I19.f	GSVIVP00027286001	Vv19G0668	123	2	Vv19G0668	7.084	a	7
a0081F03	AT_SBa0081F03.r	GSVIVP00027285001	Vv19G0669	123	1	Vv19G0669	7.084	a	7
a0081F03	AT_SBa0081F03.f	GSVIVP00034429001	Vv9G0453	123	9	Vv9G0453	4.113	a	4
a0022E18	AT_SBa0022E18.f	GSVIVP00024062001	Vv6G0811	125	1	Vv6G0811	6.215	a	6
a0065F15	AT_SBa0065F15.r	GSVIVP00020960001	Vv14G1627	126	7	Vv14G1627	1.264	a	1
a0067G23	AT_SBa0067G23.r	GSVIVP00002920001	Vv18G0066	126	1	Vv18G0066	3.1	a	3
a0060H04	AT_SBa0060H04.f	GSVIVP00034749001	Vv5G1703	126	1	Vv5G1703	5.181	x	5
a0092D09	AT_SBa0092D09.r	GSVIVP00035535001	VvUnrG8787	126	2	VvUnrG8787	8	x	8
a0086G17	AT_SBa0086G17.f	GSVIVP00035535001	VvUnrG8787	126	2	VvUnrG8787	8	x	8
a0087D18	AT_SBa0087D18.f	GSVIVP00031561001	Vv12G1011	127	1	Vv12G1011	7.137	x	7
a0079P02	AT_SBa0079P02.r	GSVIVP00026767001	Vv15rG0068	127	3	Vv15rG0068	2.059	x	2
a0005F24	AT_SBa0005F24.f	GSVIVP00026767001	Vv15rG0068	127	3	Vv15rG0068	2.059	x	2
a0022I11	AT_SBa0022I11.f	GSVIVP00026767001	Vv15rG0068	127	3	Vv15rG0068	2.059	x	2
a0013F04	AT_SBa0013F04.r	GSVIVP00026780001	Vv15rG0081	127	1	Vv15rG0081	2.059	a	2
a0045I16	AT_SBa0045I16.r	GSVIVP00016075001	Vv17G0942	127	1	Vv17G0942	1.222	a	1
a0023B08	AT_SBa0023B08.r	GSVIVP00027806001	Vv19G0148	127	1	Vv19G0148	7.045	a	7
a0014E16	AT_SBa0014E16.f	GSVIVP00029724001	Vv9G1214	127	5	Vv9G1214	4.159	x	4
a0096B05	AT_SBa0096B05.r	GSVIVP00029724001	Vv9G1214	127	5	Vv9G1214	4.159	x	4
a0011K04	AT_SBa0011K04.f	GSVIVP00009204001	VvUnrG3382	127	1	VvUnrG3382	8	x	8
a0053G19	AT_SBa0053G19.f	GSVIVP00037825001	Vv14G1188	128	6	Vv14G1188	1.167	a	1
a0057K02	AT_SBa0057K02.f	GSVIVP00000421001	Vv2G0360	128	1	Vv2G0360	2.096	a	2
a0035B13	AT_SBa0035B13.r	GSVIVP00010523001	VvUnrG3956	128	1	VvUnrG3956	2.101	a	2
a0008K07	AT_SBa0008K07.f	GSVIVP00038530001	Vv3G0955	129	1	Vv3G0955	3.268	x	3
a0026L06	AT_SBa0026L06.r	GSVIVP00005751001	Vv3G0969	129	2	Vv3G0969	3.268	x	3
a0084O23	AT_SBa0084O23.r	GSVIVP00013691001	Vv7G0895	129	1	Vv7G0895	3.249	a	3
a0012N06	AT_SBa0012N06.r	GSVIVP00038890001	Vv8G0347	129	3	Vv8G0347	6.219	x	6
a0055A08	AT_SBa0055A08.f	GSVIVP00012013001	VvUnrG4391	129	2	VvUnrG4391	8	x	8
a0002K22	AT_SBa0002K22.f	GSVIVP00013331001	VvUnrG5547	129	2	VvUnrG5547	8	x	8
a0049I03	AT_SBa0049I03.r	GSVIVP00013331001	VvUnrG5547	129	2	VvUnrG5547	8	x	8
a0029H03	AT_SBa0029H03.f	GSVIVP00007902001	VvUnrG6879	129	1	VvUnrG6879	8	x	8
a0087M08	AT_SBa0087M08.f	GSVIVP00008197001	VvUnrG9436	129	1	VvUnrG9436	8	x	8
a0078D08	AT_SBa0078D08.r	GSVIVP00020655001	Vv14G1322	130	2	Vv14G1322	1.245	a	1
a0018P06	AT_SBa0018P06.f	GSVIVP00014557001	Vv18G1140	130	3	Vv18G1140	3.11	a	3
a0016O13	AT_SBa0016O13.r	GSVIVP00014557001	Vv18G1140	130	3	Vv18G1140	3.11	a	3
a0064L15	AT_SBa0064L15.f	GSVIVP00036545001	Vv3G0632	130	3	Vv3G0632	3.176	a	3
a0016O13	AT_SBa0016O13.f	GSVIVP00012114001	VvUnrG6136	130	2	VvUnrG6136	8	x	8
a0022J05	AT_SBa0022J05.f	GSVIVP00037662001	VvUnrG9140	130	1	VvUnrG9140	8	x	8
a0025K16	AT_SBa0025K16.r	GSVIVP00032937001	Vv14G0665	131	4	Vv14G0665	5.088	x	5
a0011A21	AT_SBa0011A21.f	GSVIVP00032937001	Vv14G0665	131	4	Vv14G0665	5.088	x	5
a0001O02	AT_SBa0001O02.r	GSVIVP00030589001	Vv1G0598	131	1	Vv1G0598	1.089	x	1
a0022J06	AT_SBa0022J06.f	GSVIVP00030592001	Vv1G0601	131	3	Vv1G0601	1.089	x	1
a0001I11	AT_SBa0001I11.r	GSVIVP00000282001	Vv9G0717	131	2	Vv9G0717	4.159	x	4
a0077A16	AT_SBa0077A16.f	GSVIVP00025928001	Vv12G0599	132	4	Vv12G0599	7.077	a	7
a0049N21	AT_SBa0049N21.f	GSVIVP00025928001	Vv12G0599	132	4	Vv12G0599	7.077	a	7
a0070H20	AT_SBa0070H20.r	GSVIVP00025928001	Vv12G0599	132	4	Vv12G0599	7.077	a	7
a0059K23	AT_SBa0059K23.r	GSVIVP00025928001	Vv12G0599	132	4	Vv12G0599	7.077	a	7
a0058G17	AT_SBa0058G17.f	GSVIVP00025884001	Vv12G0643	132	3	Vv12G0643	7.096	a	7
a0017G13	AT_SBa0017G13.r	GSVIVP00020576001	Vv14G1243	132	2	Vv14G1243	1.286	a	1
a0051K01	AT_SBa0051K01.f	GSVIVP00020579001	Vv14G1246	132	1	Vv14G1246	1.288	a	1
a0077A16	AT_SBa0077A16.r	GSVIVP00015887001	Vv17G1130	132	1	Vv17G1130	1.09	x	1
a0020O20	AT_SBa0020O20.r	GSVIVP00035106001	Vv1rG0291	132	1	Vv1rG0291	1.286	a	1
a0059H18	AT_SBa0059H18.r	GSVIVP00033599001	Vv5G1377	132	3	Vv5G1377	5.181	x	5
a0045B19	AT_SBa0045B19.r	GSVIVP00002282001	VvUnrG1077	132	2	VvUnrG1077	8	x	8
a0077H05	AT_SBa0077H05.f	GSVIVP00002282001	VvUnrG1077	132	2	VvUnrG1077	8	x	8
a0012E19	AT_SBa0012E19.r	GSVIVP00000504001	Vv2G0277	133	5	Vv2G0277	2.07	a	2
a0003A11	AT_SBa0003A11.f	GSVIVP00000504001	Vv2G0277	133	5	Vv2G0277	2.07	a	2
a0083M20	AT_SBa0083M20.r	GSVIVP00000504001	Vv2G0277	133	5	Vv2G0277	2.07	a	2
a0049H05	AT_SBa0049H05.f	GSVIVP00000504001	Vv2G0277	133	5	Vv2G0277	2.07	a	2
a0021B08	AT_SBa0021B08.r	GSVIVP00035506001	Vv12G1358	134	1	Vv12G1358	7.137	x	7
a0039O02	AT_SBa0039O02.r	GSVIVP00029263001	Vv13G0029	134	1	Vv13G0029	6.2	a	6
a0021B08	AT_SBa0021B08.f	GSVIVP00002463001	Vv2G0115	134	4	Vv2G0115	2.028	a	2
a0072C19	AT_SBa0072C19.f	GSVIVP00002463001	Vv2G0115	134	4	Vv2G0115	2.028	a	2
a0082I19	AT_SBa0082I19.r	GSVIVP00002463001	Vv2G0115	134	4	Vv2G0115	2.028	a	2
a0083J14	AT_SBa0083J14.r	GSVIVP00002463001	Vv2G0115	134	4	Vv2G0115	2.028	a	2
a0068E03	AT_SBa0068E03.r	GSVIVP00006481001	VvUnrG2264	134	1	VvUnrG2264	2.024	a	2
a0018O09	AT_SBa0018O09.f	GSVIVP00026409001	Vv15G0278	135	2	Vv15G0278	2.114	x	2
a0067J23	AT_SBa0067J23.f	GSVIVP00026409001	Vv15G0278	135	2	Vv15G0278	2.114	x	2
a0017G19	AT_SBa0017G19.f	GSVIVP00026372001	Vv15G0315	135	1	Vv15G0315	2.114	x	2
a0095M18	AT_SBa0095M18.r	GSVIVP00017530001	Vv6G0996	135	2	Vv6G0996	6.266	x	6
a0022K13	AT_SBa0022K13.f	GSVIVP00017530001	Vv6G0996	135	2	Vv6G0996	6.266	x	6
a0005P05	AT_SBa0005P05.r	GSVIVP00008652001	VvUnrG3031	135	1	VvUnrG3031	2.053	a	2
a0044P09	AT_SBa0044P09.r	GSVIVP00008653001	VvUnrG3032	135	1	VvUnrG3032	2.053	a	2
a0087G03	AT_SBa0087G03.f	GSVIVP00010282001	VvUnrG3848	135	5	VvUnrG3848	2.128	a	2
a0018O09	AT_SBa0018O09.r	GSVIVP00010282001	VvUnrG3848	135	5	VvUnrG3848	2.128	a	2
a0028C22	AT_SBa0028C22.f	GSVIVP00010325001	VvUnrG3867	135	3	VvUnrG3867	2.134	a	2
a0085E14	AT_SBa0085E14.f	GSVIVP00010325001	VvUnrG3867	135	3	VvUnrG3867	2.134	a	2
a0090E02	AT_SBa0090E02.f	GSVIVP00015343001	Vv18G0354	136	2	Vv18G0354	3.277	x	3
a0078J09	AT_SBa0078J09.f	GSVIVP00015339001	Vv18G0358	136	4	Vv18G0358	3.277	x	3
a0069L08	AT_SBa0069L08.f	GSVIVP00015339001	Vv18G0358	136	4	Vv18G0358	3.277	x	3
a0057I06	AT_SBa0057I06.f	GSVIVP00015339001	Vv18G0358	136	4	Vv18G0358	3.277	x	3
a0054E23	AT_SBa0054E23.f	GSVIVP00015339001	Vv18G0358	136	4	Vv18G0358	3.277	x	3
a0015J11	AT_SBa0015J11.r	GSVIVP00030369001	Vv1G0378	137	2	Vv1G0378	1.061	a	1
a0078I01	AT_SBa0078I01.f	GSVIVP00030369001	Vv1G0378	137	2	Vv1G0378	1.061	a	1
a0007E02	AT_SBa0007E02.f	GSVIVP00026237001	Vv15G0450	138	1	Vv15G0450	2.109	a	2
a0008P09	AT_SBa0008P09.f	GSVIVP00002869001	Vv18G0117	138	1	Vv18G0117	3.083	a	3
a0022L02	AT_SBa0022L02.r	GSVIVP00001133001	Vv2G0421	138	2	Vv2G0421	2.108	a	2
a0012C03	AT_SBa0012C03.f	GSVIVP00001133001	Vv2G0421	138	2	Vv2G0421	2.108	a	2
a0076N12	AT_SBa0076N12.f	GSVIVP00024389001	Vv6G0484	139	1	Vv6G0484	6.109	a	6
a0003B02	AT_SBa0003B02.f	GSVIVP00026736001	Vv4G0868	140	3	Vv4G0868	4.162	x	4
a0052C16	AT_SBa0052C16.f	GSVIVP00026736001	Vv4G0868	140	3	Vv4G0868	4.162	x	4
a0054N10	AT_SBa0054N10.f	GSVIVP00026736001	Vv4G0868	140	3	Vv4G0868	4.162	x	4
a0030B17	AT_SBa0030B17.f	GSVIVP00026738001	Vv4G0870	140	2	Vv4G0870	4.162	x	4
a0009C17	AT_SBa0009C17.f	GSVIVP00020438001	Vv5G0997	140	4	Vv5G0997	5.181	x	5
a0048B18	AT_SBa0048B18.r	GSVIVP00020438001	Vv5G0997	140	4	Vv5G0997	5.181	x	5
a0075N11	AT_SBa0075N11.f	GSVIVP00020438001	Vv5G0997	140	4	Vv5G0997	5.181	x	5
a0080I16	AT_SBa0080I16.f	GSVIVP00020438001	Vv5G0997	140	4	Vv5G0997	5.181	x	5
a0084L08	AT_SBa0084L08.r	GSVIVP00020450001	Vv5G1009	140	3	Vv5G1009	5.181	x	5
a0071K13	AT_SBa0071K13.f	GSVIVP00020450001	Vv5G1009	140	3	Vv5G1009	5.181	x	5
a0041J03	AT_SBa0041J03.r	GSVIVP00017859001	Vv17G0205	143	1	Vv17G0205	1.163	x	1
a0091I22	AT_SBa0091I22.r	GSVIVP00032054001	Vv18G1543	143	1	Vv18G1543	3.077	x	3
a0075A09	AT_SBa0075A09.f	GSVIVP00030571001	Vv1G0580	143	2	Vv1G0580	1.089	x	1
a0078M21	AT_SBa0078M21.r	GSVIVP00030573001	Vv1G0582	143	1	Vv1G0582	1.089	x	1
a0055B14	AT_SBa0055B14.f	GSVIVP00028940001	Vv1G0896	143	20	Vv1G0896	1.14	a	1
a0056C06	AT_SBa0056C06.f	GSVIVP00028940001	Vv1G0896	143	20	Vv1G0896	1.14	a	1
a0038E12	AT_SBa0038E12.r	GSVIVP00028940001	Vv1G0896	143	20	Vv1G0896	1.14	a	1
a0021P12	AT_SBa0021P12.f	GSVIVP00008808001	Vv4G0758	143	9	Vv4G0758	4.162	x	4
a0055B14	AT_SBa0055B14.r	GSVIVP00009727001	VvUnrG3888	143	2	VvUnrG3888	2.142	a	2
a0080P06	AT_SBa0080P06.r	GSVIVP00027053001	Vv15rG0354	144	2	Vv15rG0354	2.039	a	2
a0016D23	AT_SBa0016D23.f	GSVIVP00032043001	Vv18G1532	144	2	Vv18G1532	3.077	x	3
a0030F08	AT_SBa0030F08.r	GSVIVP00021803001	Vv18G1654	144	1	Vv18G1654	3.077	x	3
a0007L15	AT_SBa0007L15.r	GSVIVP00009693001	VvUnrG3760	145	1	VvUnrG3760	8	x	8
a0077P17	AT_SBa0077P17.r	GSVIVP00006881001	Vv10rG0091	146	1	Vv10rG0091	7.08	a	7
a0003I11	AT_SBa0003I11.f	GSVIVP00006885001	Vv10rG0095	146	1	Vv10rG0095	7.079	a	7
a0051A14	AT_SBa0051A14.f	GSVIVP00025918001	Vv12G0609	146	1	Vv12G0609	7.082	a	7
a0060I08	AT_SBa0060I08.f	GSVIVP00004747001	VvUnrG6535	146	3	VvUnrG6535	8	x	8
a0046L05	AT_SBa0046L05.f	GSVIVP00018636001	Vv12G0318	147	1	Vv12G0318	7.019	a	7
a0056L22	AT_SBa0056L22.r	GSVIVP00031147001	Vv14G0602	147	6	Vv14G0602	5.088	x	5
a0054J24	AT_SBa0054J24.f	GSVIVP00031147001	Vv14G0602	147	6	Vv14G0602	5.088	x	5
a0014A15	AT_SBa0014A15.r	GSVIVP00031147001	Vv14G0602	147	6	Vv14G0602	5.088	x	5
a0093C05	AT_SBa0093C05.f	GSVIVP00031147001	Vv14G0602	147	6	Vv14G0602	5.088	x	5
a0064B13	AT_SBa0064B13.f	GSVIVP00037956001	Vv14G1057	147	2	Vv14G1057	1.207	a	1
a0046E12	AT_SBa0046E12.r	GSVIVP00037956001	Vv14G1057	147	2	Vv14G1057	1.207	a	1
a0017D16	AT_SBa0017D16.r	GSVIVP00015978001	Vv17G1039	147	3	Vv17G1039	1.245	a	1
a0077C15	AT_SBa0077C15.r	GSVIVP00000450001	Vv2G0331	147	2	Vv2G0331	2.083	a	2
a0092F09	AT_SBa0092F09.r	GSVIVP00023773001	Vv7G0116	147	1	Vv7G0116	5.136	a	5
a0085P22	AT_SBa0085P22.r	GSVIVP00023772001	Vv7G0117	147	2	Vv7G0117	5.136	a	5
a0077M05	AT_SBa0077M05.f	GSVIVP00023772001	Vv7G0117	147	2	Vv7G0117	5.136	a	5
a0046E12	AT_SBa0046E12.f	GSVIVP00021668001	Vv8G1311	147	1	Vv8G1311	6.284	a	6
a0077C15	AT_SBa0077C15.f	GSVIVP00008074001	VvUnrG6979	147	2	VvUnrG6979	8	x	8
a0062F11	AT_SBa0062F11.r	GSVIVP00035518001	VvUnrG8770	147	1	VvUnrG8770	8	x	8
a0022C11	AT_SBa0022C11.f	GSVIVP00023913001	Vv6G0960	148	1	Vv6G0960	6.266	x	6
a0022C11	AT_SBa0022C11.r	GSVIVP00023909001	Vv6G0964	148	4	Vv6G0964	6.266	x	6
a0009A15	AT_SBa0009A15.r	GSVIVP00023909001	Vv6G0964	148	4	Vv6G0964	6.266	x	6
a0091E01	AT_SBa0091E01.f	GSVIVP00033630001	Vv8G0029	148	1	Vv8G0029	6.219	x	6
a0048G20	AT_SBa0048G20.f	GSVIVP00015977001	Vv17G1040	149	2	Vv17G1040	1.245	a	1
a0037F21	AT_SBa0037F21.r	GSVIVP00015972001	Vv17G1045	149	2	Vv17G1045	1.245	a	1
a0049K01	AT_SBa0049K01.f	GSVIVP00015969001	Vv17G1048	149	1	Vv17G1048	1.102	a	1
a0024C08	AT_SBa0024C08.r	GSVIVP00030765001	Vv1G0774	149	1	Vv1G0774	1.102	a	1
a0050B11	AT_SBa0050B11.r	GSVIVP00015668001	Vv2G0848	149	2	Vv2G0848	2.156	x	2
a0048N19	AT_SBa0048N19.f	GSVIVP00032560001	Vv4G0476	149	5	Vv4G0476	4.116	x	4
a0041F17	AT_SBa0041F17.r	GSVIVP00032560001	Vv4G0476	150	5	Vv4G0476	4.116	x	4
a0060B05	AT_SBa0060B05.f	GSVIVP00037347001	VvUnrG9016	151	1	VvUnrG9016	6.313	a	6
a0052G07	AT_SBa0052G07.f	GSVIVP00033254001	Vv9G0752	153	1	Vv9G0752	4.159	x	4
a0096J13	AT_SBa0096J13.f	GSVIVP00013548001	VvUnrG5726	153	1	VvUnrG5726	8	x	8
a0043G12	AT_SBa0043G12.f	GSVIVP00033568001	Vv5G1346	154	1	Vv5G1346	5.181	x	5
a0061A22	AT_SBa0061A22.f	GSVIVP00025280001	Vv9G1004	154	1	Vv9G1004	4.159	x	4
a0026C12	AT_SBa0026C12.f	GSVIVP00037871001	Vv14G1142	155	3	Vv14G1142	1.17	a	1
a0043D20	AT_SBa0043D20.f	GSVIVP00037868001	Vv14G1145	155	3	Vv14G1145	1.17	a	1
a0004H10	AT_SBa0004H10.f	GSVIVP00034410001	Vv9G0434	157	1	Vv9G0434	4.109	a	4
a0052D14	AT_SBa0052D14.r	GSVIVP00000727001	VvUnrG0326	157	1	VvUnrG0326	8	x	8
a0051F21	AT_SBa0051F21.f	GSVIVP00029273001	Vv13G0039	158	1	Vv13G0039	6.204	a	6
a0048O13	AT_SBa0048O13.f	GSVIVP00038210001	Vv14G0803	158	2	Vv14G0803	1.048	a	1
a0078G05	AT_SBa0078G05.r	GSVIVP00014812001	Vv18G0885	158	1	Vv18G0885	3.185	a	3
a0090L14	AT_SBa0090L14.f	GSVIVP00024111001	Vv6G0762	158	2	Vv6G0762	6.2	a	6
a0072B01	AT_SBa0072B01.f	GSVIVP00024111001	Vv6G0762	158	2	Vv6G0762	6.2	a	6
a0078G05	AT_SBa0078G05.f	GSVIVP00024107001	Vv6G0766	158	4	Vv6G0766	6.2	a	6
a0051F21	AT_SBa0051F21.r	GSVIVP00021502001	Vv8G1145	158	2	Vv8G1145	6.204	a	6
a0005P08	AT_SBa0005P08.f	GSVIVP00021502001	Vv8G1145	158	2	Vv8G1145	6.204	a	6
a0060E07	AT_SBa0060E07.f	GSVIVP00021505001	Vv8G1148	158	2	Vv8G1148	6.204	a	6
a0023A17	AT_SBa0023A17.f	GSVIVP00021505001	Vv8G1148	158	2	Vv8G1148	6.204	a	6
a0085M20	AT_SBa0085M20.f	GSVIVP00037206001	Vv16G0587	162	1	Vv16G0587	2.06	a	2
a0068A04	AT_SBa0068A04.r	GSVIVP00037211001	Vv16G0592	162	1	Vv16G0592	2.058	a	2
a0047B07	AT_SBa0047B07.r	GSVIVP00021108001	Vv1G1013	162	3	Vv1G1013	1.161	x	1
a0025E23	AT_SBa0025E23.r	GSVIVP00033606001	Vv8G0005	162	6	Vv8G0005	6.219	x	6
a0064H10	AT_SBa0064H10.r	GSVIVP00033606001	Vv8G0005	162	6	Vv8G0005	6.219	x	6
a0033J05	AT_SBa0033J05.r	GSVIVP00033606001	Vv8G0005	162	6	Vv8G0005	6.219	x	6
a0080B19	AT_SBa0080B19.f	GSVIVP00036644001	Vv3G0731	163	1	Vv3G0731	3.221	a	3
a0077N20	AT_SBa0077N20.f	GSVIVP00027435001	Vv19G0519	164	1	Vv19G0519	7.137	x	7
a0095I13	AT_SBa0095I13.r	GSVIVP00001168001	Vv2G1222	164	1	Vv2G1222	2.156	x	2
a0070J24	AT_SBa0070J24.f	GSVIVP00035935001	Vv3G0022	164	2	Vv3G0022	3.01	a	3
a0048K12	AT_SBa0048K12.f	GSVIVP00023161001	Vv8G0813	164	8	Vv8G0813	6.072	a	6
a0039P06	AT_SBa0039P06.r	GSVIVP00012553001	VvUnrG5189	164	1	VvUnrG5189	8	x	8
a0009H15	AT_SBa0009H15.r	GSVIVP00026970001	Vv15rG0271	166	6	Vv15rG0271	2.017	a	2
a0014O21	AT_SBa0014O21.r	GSVIVP00037797001	VvUnrG9275	166	1	VvUnrG9275	2.014	a	2
a0095B18	AT_SBa0095B18.f	GSVIVP00037801001	VvUnrG9279	166	1	VvUnrG9279	8	x	8
a0033H02	AT_SBa0033H02.f	GSVIVP00015315001	Vv18G0382	169	1	Vv18G0382	3.277	x	3
a0064N11	AT_SBa0064N11.f	GSVIVP00015314001	Vv18G0383	169	1	Vv18G0383	3.277	x	3
a0008C13	AT_SBa0008C13.r	GSVIVP00035139001	Vv1rG0324	169	1	Vv1rG0324	1.289	x	1
a0029D20	AT_SBa0029D20.r	GSVIVP00032456001	Vv4G0372	169	2	Vv4G0372	4.098	a	4
a0031D09	AT_SBa0031D09.f	GSVIVP00032456001	Vv4G0372	169	2	Vv4G0372	4.098	a	4
a0013B08	AT_SBa0013B08.r	GSVIVP00018211001	Vv13G0652	170	3	Vv13G0652	6.069	a	6
a0065D04	AT_SBa0065D04.f	GSVIVP00018211001	Vv13G0652	170	3	Vv13G0652	6.069	a	6
a0021F03	AT_SBa0021F03.r	GSVIVP00018198001	Vv13G0665	170	1	Vv13G0665	6.064	a	6
a0013B08	AT_SBa0013B08.f	GSVIVP00024524001	Vv6G0349	170	1	Vv6G0349	6.063	a	6
a0026D24	AT_SBa0026D24.r	GSVIVP00024519001	Vv6G0354	170	2	Vv6G0354	6.064	a	6
a0022G02	AT_SBa0022G02.r	GSVIVP00024519001	Vv6G0354	170	2	Vv6G0354	6.064	a	6
a0021F03	AT_SBa0021F03.f	GSVIVP00024517001	Vv6G0356	170	1	Vv6G0356	6.064	a	6
a0068I19	AT_SBa0068I19.f	GSVIVP00024515001	Vv6G0358	170	5	Vv6G0358	6.064	a	6
a0016J07	AT_SBa0016J07.r	GSVIVP00002558001	Vv2G0020	171	2	Vv2G0020	2.085	a	2
a0023D07	AT_SBa0023D07.f	GSVIVP00002538001	Vv2G0040	171	1	Vv2G0040	2.008	a	2
a0077G19	AT_SBa0077G19.f	GSVIVP00024077001	Vv6G0796	171	4	Vv6G0796	6.213	a	6
a0003A16	AT_SBa0003A16.f	GSVIVP00037709001	VvUnrG9187	171	1	VvUnrG9187	2.085	a	2
a0041O05	AT_SBa0041O05.r	GSVIVP00037710001	VvUnrG9188	171	3	VvUnrG9188	2.085	a	2
a0037K21	AT_SBa0037K21.f	GSVIVP00029254001	Vv13G0020	175	3	Vv13G0020	6.198	a	6
a0028I05	AT_SBa0028I05.f	GSVIVP00029254001	Vv13G0020	175	3	Vv13G0020	6.198	a	6
a0027A08	AT_SBa0027A08.r	GSVIVP00029254001	Vv13G0020	175	3	Vv13G0020	6.198	a	6
a0054A09	AT_SBa0054A09.r	GSVIVP00034728001	Vv5G1682	175	3	Vv5G1682	5.181	x	5
a0054A09	AT_SBa0054A09.f	GSVIVP00012769001	VvUnrG10108	175	1	VvUnrG10108	8	x	8
a0052I10	AT_SBa0052I10.r	GSVIVP00006484001	VvUnrG2267	176	2	VvUnrG2267	2.022	a	2
a0023F09	AT_SBa0023F09.r	GSVIVP00018789001	Vv12G0165	177	1	Vv12G0165	7.065	a	7
a0002G08	AT_SBa0002G08.f	GSVIVP00032409001	Vv4G0325	177	3	Vv4G0325	4.084	a	4
a0011K13	AT_SBa0011K13.f	GSVIVP00032418001	Vv4G0334	177	1	Vv4G0334	4.086	a	4
a0033D22	AT_SBa0033D22.f	GSVIVP00034328001	Vv9G0352	177	1	Vv9G0352	4.085	a	4
a0002P03	AT_SBa0002P03.r	GSVIVP00017626001	Vv17G0438	178	1	Vv17G0438	1.035	a	1
a0083J17	AT_SBa0083J17.f	GSVIVP00030403001	Vv1G0412	178	1	Vv1G0412	1.072	a	1
a0050O17	AT_SBa0050O17.f	GSVIVP00035271001	Vv10G0530	179	2	Vv10G0530	7.072	x	7
a0082H24	AT_SBa0082H24.r	GSVIVP00015322001	Vv18G0375	179	1	Vv18G0375	3.277	x	3
a0067F11	AT_SBa0067F11.r	GSVIVP00030175001	Vv1G0184	179	1	Vv1G0184	1.026	x	1
a0018G06	AT_SBa0018G06.f	GSVIVP00013242001	VvUnrG10186	179	1	VvUnrG10186	8	x	8
a0028F04	AT_SBa0028F04.f	GSVIVP00003237001	VvUnrG1408	179	55	VvUnrG1408	8	x	8
a0008D16	AT_SBa0008D16.r	GSVIVP00035605001	VvUnrG8857	179	1	VvUnrG8857	8	x	8
a0076C20	AT_SBa0076C20.f	GSVIVP00035607001	VvUnrG8859	179	16	VvUnrG8859	8	x	8
a0004K05	AT_SBa0004K05.r	GSVIVP00035644001	VvUnrG8896	179	1	VvUnrG8896	8	x	8
a0039G22	AT_SBa0039G22.f	GSVIVP00038089001	Vv14G0924	180	7	Vv14G0924	1.004	a	1
a0022L07	AT_SBa0022L07.r	GSVIVP00038089001	Vv14G0924	180	7	Vv14G0924	1.004	a	1
a0026H02	AT_SBa0026H02.f	GSVIVP00029496001	Vv13G0262	181	1	Vv13G0262	6.086	a	6
a0016O24	AT_SBa0016O24.f	GSVIVP00028703001	Vv13G1163	181	1	Vv13G1163	6.295	x	6
a0051D01	AT_SBa0051D01.r	GSVIVP00020892001	Vv14G1559	181	1	Vv14G1559	1.158	a	1
a0008M06	AT_SBa0008M06.r	GSVIVP00022396001	Vv14rG0169	181	1	Vv14rG0169	5.088	x	5
a0082J22	AT_SBa0082J22.r	GSVIVP00014421001	Vv18G1276	181	1	Vv18G1276	3.038	a	3
a0093E04	AT_SBa0093E04.f	GSVIVP00030071001	Vv1G0080	181	1	Vv1G0080	1.021	a	1
a0054K04	AT_SBa0054K04.r	GSVIVP00020384001	Vv5G0943	181	1	Vv5G0943	5.181	x	5
a0016O24	AT_SBa0016O24.r	GSVIVP00023349001	Vv8G0625	181	2	Vv8G0625	6.266	x	6
a0063N06	AT_SBa0063N06.f	GSVIVP00023349001	Vv8G0625	181	2	Vv8G0625	6.266	x	6
a0081L06	AT_SBa0081L06.r	GSVIVP00023348001	Vv8G0626	181	1	Vv8G0626	6.266	x	6
a0081C15	AT_SBa0081C15.f	GSVIVP00003663001	VvUnrG1827	181	1	VvUnrG1827	8	x	8
a0011O22	AT_SBa0011O22.f	GSVIVP00017217001	Vv11G0654	183	1	Vv11G0654	4.159	x	4
a0050D05	AT_SBa0050D05.r	GSVIVP00032774001	Vv4G0690	183	2	Vv4G0690	4.162	x	4
a0011O22	AT_SBa0011O22.r	GSVIVP00032774001	Vv4G0690	183	2	Vv4G0690	4.162	x	4
a0050D05	AT_SBa0050D05.f	GSVIVP00037644001	Vv9G0834	183	1	Vv9G0834	4.159	x	4
a0075G06	AT_SBa0075G06.f	GSVIVP00017429001	Vv6G1097	184	2	Vv6G1097	6.266	x	6
a0076H20	AT_SBa0076H20.r	GSVIVP00022214001	Vv6G1589	184	2	Vv6G1589	6.266	x	6
a0082H13	AT_SBa0082H13.f	GSVIVP00020970001	Vv14G1637	185	1	Vv14G1637	1.259	a	1
a0012H20	AT_SBa0012H20.r	GSVIVP00021038001	Vv14G1705	185	1	Vv14G1705	1.022	a	1
a0082H13	AT_SBa0082H13.r	GSVIVP00000137001	Vv17G0664	185	1	Vv17G0664	1.262	a	1
a0041G01	AT_SBa0041G01.f	GSVIVP00000139001	Vv17G0666	185	2	Vv17G0666	1.261	a	1
a0058H09	AT_SBa0058H09.f	GSVIVP00000139001	Vv17G0666	185	2	Vv17G0666	1.261	a	1
a0038M02	AT_SBa0038M02.r	GSVIVP00016334001	Vv17G0683	185	2	Vv17G0683	1.257	a	1
a0032B07	AT_SBa0032B07.f	GSVIVP00016334001	Vv17G0683	185	2	Vv17G0683	1.257	a	1
a0015E22	AT_SBa0015E22.f	GSVIVP00036976001	Vv1rG0153	185	2	Vv1rG0153	1.261	a	1
a0090H21	AT_SBa0090H21.f	GSVIVP00036976001	Vv1rG0153	185	2	Vv1rG0153	1.261	a	1
a0051D06	AT_SBa0051D06.f	GSVIVP00032438001	Vv4G0354	185	2	Vv4G0354	4.09	a	4
a0005I05	AT_SBa0005I05.r	GSVIVP00032438001	Vv4G0354	185	2	Vv4G0354	4.09	a	4
a0081J04	AT_SBa0081J04.f	GSVIVP00019198001	Vv15G0245	186	2	Vv15G0245	2.114	x	2
a0079P05	AT_SBa0079P05.f	GSVIVP00018706001	Vv12G0248	187	1	Vv12G0248	7.037	a	7
a0017M04	AT_SBa0017M04.f	GSVIVP00018041001	Vv17G0023	188	1	Vv17G0023	1.21	a	1
a0023I08	AT_SBa0023I08.f	GSVIVP00033012001	Vv5G0012	188	1	Vv5G0012	5.006	a	5
a0025B21	AT_SBa0025B21.r	GSVIVP00019697001	Vv5G0256	188	1	Vv5G0256	5.06	a	5
a0051L10	AT_SBa0051L10.r	GSVIVP00008403001	VvUnrG9555	189	1	VvUnrG9555	8	x	8
a0023F19	AT_SBa0023F19.r	GSVIVP00018367001	Vv13G0496	193	1	Vv13G0496	6.172	a	6
a0064C16	AT_SBa0064C16.r	GSVIVP00018366001	Vv13G0497	193	1	Vv13G0497	6.175	a	6
a0023I23	AT_SBa0023I23.r	GSVIVP00018361001	Vv13G0502	193	1	Vv13G0502	6.177	a	6
a0077A12	AT_SBa0077A12.r	GSVIVP00034589001	Vv9G0613	193	2	Vv9G0613	4.14	a	4
a0042O06	AT_SBa0042O06.f	GSVIVP00018820001	Vv12G0134	194	4	Vv12G0134	7.066	a	7
a0009L05	AT_SBa0009L05.r	GSVIVP00018820001	Vv12G0134	194	4	Vv12G0134	7.066	a	7
a0053A06	AT_SBa0053A06.r	GSVIVP00018820001	Vv12G0134	194	4	Vv12G0134	7.066	a	7
a0004O04	AT_SBa0004O04.f	GSVIVP00018820001	Vv12G0134	194	4	Vv12G0134	7.066	a	7
a0009G06	AT_SBa0009G06.r	GSVIVP00017795001	Vv17G0269	194	2	Vv17G0269	1.083	a	1
a0093D18	AT_SBa0093D18.r	GSVIVP00000138001	Vv17G0665	194	1	Vv17G0665	1.262	a	1
a0012J15	AT_SBa0012J15.r	GSVIVP00025120001	Vv4G0923	194	1	Vv4G0923	4.162	x	4
a0096K05	AT_SBa0096K05.f	GSVIVP00033017001	Vv5G0017	194	17	Vv5G0017	5.008	a	5
a0078F09	AT_SBa0078F09.r	GSVIVP00033017001	Vv5G0017	194	17	Vv5G0017	5.008	a	5
a0024K24	AT_SBa0024K24.r	GSVIVP00033017001	Vv5G0017	194	17	Vv5G0017	5.008	a	5
a0025H16	AT_SBa0025H16.f	GSVIVP00022138001	Vv6G1665	194	1	Vv6G1665	6.274	a	6
a0020F12	AT_SBa0020F12.f	GSVIVP00030884001	VvUnrG7793	194	1	VvUnrG7793	8	x	8
a0052H15	AT_SBa0052H15.r	GSVIVP00016840001	Vv11G0498	195	1	Vv11G0498	4.132	a	4
a0016H22	AT_SBa0016H22.f	GSVIVP00022730001	Vv14G0254	195	2	Vv14G0254	5.003	a	5
a0064K01	AT_SBa0064K01.r	GSVIVP00019198001	Vv15G0245	196	2	Vv15G0245	2.114	x	2
a0043L05	AT_SBa0043L05.r	GSVIVP00034173001	Vv9G0197	196	1	Vv9G0197	4.032	a	4
a0052G04	AT_SBa0052G04.f	GSVIVP00010279001	VvUnrG3845	197	3	VvUnrG3845	8	x	8
a0069M14	AT_SBa0069M14.f	GSVIVP00010279001	VvUnrG3845	197	3	VvUnrG3845	8	x	8
a0066N18	AT_SBa0066N18.f	GSVIVP00020997001	Vv14G1664	198	1	Vv14G1664	1.026	a	1
a0016D15	AT_SBa0016D15.r	GSVIVP00027739001	Vv19G0215	198	4	Vv19G0215	7.027	a	7
a0015D23	AT_SBa0015D23.f	GSVIVP00033436001	Vv19G0879	198	2	Vv19G0879	7.112	a	7
a0014O03	AT_SBa0014O03.r	GSVIVP00021258001	Vv1G1163	198	3	Vv1G1163	1.161	x	1
a0047B16	AT_SBa0047B16.f	GSVIVP00036891001	Vv4G1195	198	1	Vv4G1195	3.11	a	3
a0001A05	AT_SBa0001A05.r	GSVIVP00034189001	Vv9G0213	198	1	Vv9G0213	4.036	a	4
a0014O03	AT_SBa0014O03.f	GSVIVP00000296001	Vv9G0703	198	4	Vv9G0703	4.159	x	4
a0057D07	AT_SBa0057D07.r	GSVIVP00000296001	Vv9G0703	198	4	Vv9G0703	4.159	x	4
a0009O15	AT_SBa0009O15.f	GSVIVP00013497001	VvUnrG5633	198	2	VvUnrG5633	8	x	8
a0056H08	AT_SBa0056H08.f	GSVIVP00008390001	VvUnrG9450	198	1	VvUnrG9450	8	x	8
a0078B23	AT_SBa0078B23.r	GSVIVP00016760001	Vv11G0418	200	2	Vv11G0418	4.112	a	4
a0089B06	AT_SBa0089B06.f	GSVIVP00021686001	Vv8G1329	200	1	Vv8G1329	6.282	a	6
a0067E14	AT_SBa0067E14.f	GSVIVP00021687001	Vv8G1330	200	3	Vv8G1330	6.281	a	6
a0075A11	AT_SBa0075A11.f	GSVIVP00003629001	VvUnrG1793	200	1	VvUnrG1793	8	x	8
a0094D20	AT_SBa0094D20.r	GSVIVP00035340001	VvUnrG8602	200	2	VvUnrG8602	8	x	8
a0011M16	AT_SBa0011M16.f	GSVIVP00035903001	Vv10G0110	201	1	Vv10G0110	7.035	a	7
a0003E24	AT_SBa0003E24.r	GSVIVP00018704001	Vv12G0250	201	1	Vv12G0250	7.035	a	7
a0041B18	AT_SBa0041B18.r	GSVIVP00037935001	Vv14G1078	201	1	Vv14G1078	1.196	a	1
a0023K21	AT_SBa0023K21.f	GSVIVP00018526001	Vv13G0337	202	1	Vv13G0337	6.114	a	6
a0084N03	AT_SBa0084N03.f	GSVIVP00018947001	Vv12G0007	205	6	Vv12G0007	7.066	x	7
a0021P01	AT_SBa0021P01.f	GSVIVP00003637001	VvUnrG1801	205	2	VvUnrG1801	8	x	8
a0014O11	AT_SBa0014O11.f	GSVIVP00017101001	Vv11G0770	207	2	Vv11G0770	4.159	x	4
a0023L23	AT_SBa0023L23.f	GSVIVP00007505001	Vv7G0695	207	2	Vv7G0695	5.158	a	5
a0066K01	AT_SBa0066K01.r	GSVIVP00023303001	Vv8G0671	207	1	Vv8G0671	6.266	x	6
a0023M01	AT_SBa0023M01.f	GSVIVP00002811001	Vv1rG0392	208	1	Vv1rG0392	1.289	x	1
a0015O19	AT_SBa0015O19.r	GSVIVP00009431001	Vv2G1072	208	1	Vv2G1072	2.156	x	2
a0076G22	AT_SBa0076G22.r	GSVIVP00034844001	Vv4G1513	210	3	Vv4G1513	3.078	a	3
a0008E10	AT_SBa0008E10.r	GSVIVP00019944001	Vv5G0503	210	2	Vv5G0503	5.118	a	5
a0006F18	AT_SBa0006F18.r	GSVIVP00016845001	Vv11G0503	211	1	Vv11G0503	4.133	a	4
a0029K17	AT_SBa0029K17.f	GSVIVP00034557001	Vv9G0581	211	1	Vv9G0581	4.135	a	4
a0042D05	AT_SBa0042D05.f	GSVIVP00024504001	Vv6G0369	212	3	Vv6G0369	6.071	a	6
a0023N03	AT_SBa0023N03.r	GSVIVP00024504001	Vv6G0369	212	3	Vv6G0369	6.071	a	6
a0014L12	AT_SBa0014L12.r	GSVIVP00007899001	VvUnrG6897	214	2	VvUnrG6897	8	x	8
a0075N21	AT_SBa0075N21.f	GSVIVP00022336001	Vv14rG0109	215	2	Vv14rG0109	5.088	x	5
a0002N09	AT_SBa0002N09.f	GSVIVP00022336001	Vv14rG0109	215	2	Vv14rG0109	5.088	x	5
a0037N13	AT_SBa0037N13.f	GSVIVP00030641001	Vv1G0650	215	2	Vv1G0650	1.089	x	1
a0058I07	AT_SBa0058I07.r	GSVIVP00020253001	Vv5G0812	215	2	Vv5G0812	5.161	a	5
a0090P23	AT_SBa0090P23.f	GSVIVP00016421001	Vv11G0079	216	1	Vv11G0079	4.067	a	4
a0087J24	AT_SBa0087J24.f	GSVIVP00030706001	Vv1G0715	216	2	Vv1G0715	1.091	a	1
a0076P07	AT_SBa0076P07.f	GSVIVP00030706001	Vv1G0715	216	2	Vv1G0715	1.091	a	1
a0061A03	AT_SBa0061A03.r	GSVIVP00018301001	Vv13G0562	217	1	Vv13G0562	6.185	a	6
a0078L18	AT_SBa0078L18.f	GSVIVP00002219001	Vv14rG0052	217	4	Vv14rG0052	5.088	x	5
a0052D19	AT_SBa0052D19.f	GSVIVP00002219001	Vv14rG0052	217	4	Vv14rG0052	5.088	x	5
a0064L24	AT_SBa0064L24.f	GSVIVP00002226001	Vv14rG0059	217	1	Vv14rG0059	5.088	x	5
a0058A19	AT_SBa0058A19.f	GSVIVP00002238001	Vv14rG0071	217	2	Vv14rG0071	5.088	x	5
a0053G12	AT_SBa0053G12.r	GSVIVP00028569001	Vv7G0750	217	1	Vv7G0750	5.165	a	5
a0020E18	AT_SBa0020E18.f	GSVIVP00012693001	VvUnrG10033	217	1	VvUnrG10033	8	x	8
a0039E13	AT_SBa0039E13.f	GSVIVP00014562001	Vv18G1135	218	1	Vv18G1135	3.112	a	3
a0043H03	AT_SBa0043H03.f	GSVIVP00016747001	Vv11G0405	220	5	Vv11G0405	4.106	a	4
a0023P21	AT_SBa0023P21.f	GSVIVP00018264001	Vv13G0599	220	6	Vv13G0599	6.078	a	6
a0054N21	AT_SBa0054N21.r	GSVIVP00018264001	Vv13G0599	220	6	Vv13G0599	6.078	a	6
a0094O04	AT_SBa0094O04.f	GSVIVP00018264001	Vv13G0599	220	6	Vv13G0599	6.078	a	6
a0094O04	AT_SBa0094O04.r	GSVIVP00036412001	Vv3G0499	220	4	Vv3G0499	3.15	a	3
a0083P05	AT_SBa0083P05.r	GSVIVP00032485001	Vv4G0401	220	2	Vv4G0401	4.106	a	4
a0019A11	AT_SBa0019A11.r	GSVIVP00032511001	Vv4G0427	220	2	Vv4G0427	4.106	x	4
a0003M11	AT_SBa0003M11.f	GSVIVP00032511001	Vv4G0427	220	2	Vv4G0427	4.106	x	4
a0083P05	AT_SBa0083P05.f	GSVIVP00026683001	Vv4G0815	220	3	Vv4G0815	4.162	x	4
a0019N22	AT_SBa0019N22.f	GSVIVP00026587001	Vv12G1190	221	3	Vv12G1190	7.137	x	7
a0035E13	AT_SBa0035E13.f	GSVIVP00014716001	Vv18G0981	221	1	Vv18G0981	3.171	a	3
a0005P15	AT_SBa0005P15.f	GSVIVP00028887001	Vv1G0843	221	1	Vv1G0843	1.122	a	1
a0064A21	AT_SBa0064A21.f	GSVIVP00012142001	VvUnrG5004	221	1	VvUnrG5004	8	x	8
a0017I08	AT_SBa0017I08.f	GSVIVP00012585001	VvUnrG5158	221	1	VvUnrG5158	8	x	8
a0021N05	AT_SBa0021N05.r	GSVIVP00012874001	VvUnrG5426	221	1	VvUnrG5426	8	x	8
a0015C02	AT_SBa0015C02.r	GSVIVP00001825001	Vv18rG0311	222	1	Vv18rG0311	3.276	x	3
a0021D14	AT_SBa0021D14.f	GSVIVP00001842001	Vv18rG0328	222	4	Vv18rG0328	3.276	x	3
a0035F07	AT_SBa0035F07.r	GSVIVP00000417001	Vv2G0364	222	1	Vv2G0364	2.096	a	2
a0049C13	AT_SBa0049C13.f	GSVIVP00000629001	Vv8G1447	223	2	Vv8G1447	6.268	a	6
a0093E17	AT_SBa0093E17.f	GSVIVP00000629001	Vv8G1447	223	2	Vv8G1447	6.268	a	6
a0020M08	AT_SBa0020M08.f	GSVIVP00022801001	Vv14G0325	228	1	Vv14G0325	5.001	a	5
a0095E24	AT_SBa0095E24.f	GSVIVP00001469001	Vv3G0796	228	1	Vv3G0796	3.263	a	3
a0081L12	AT_SBa0081L12.f	GSVIVP00019652001	Vv7G0973	228	4	Vv7G0973	3.26	a	3
a0016D14	AT_SBa0016D14.f	GSVIVP00025471001	Vv8G1674	228	2	Vv8G1674	6.004	a	6
a0062B11	AT_SBa0062B11.f	GSVIVP00016588001	Vv11G0246	230	2	Vv11G0246	4.028	a	4
a0023H24	AT_SBa0023H24.r	GSVIVP00016588001	Vv11G0246	230	2	Vv11G0246	4.028	a	4
a0026B19	AT_SBa0026B19.r	GSVIVP00014075001	Vv16G0229	230	1	Vv16G0229	2.156	x	2
a0019M13	AT_SBa0019M13.r	GSVIVP00001795001	Vv18rG0281	230	3	Vv18rG0281	3.276	x	3
a0093G15	AT_SBa0093G15.r	GSVIVP00028940001	Vv1G0896	230	20	Vv1G0896	1.14	a	1
a0086N09	AT_SBa0086N09.f	GSVIVP00028940001	Vv1G0896	230	20	Vv1G0896	1.14	a	1
a0062B11	AT_SBa0062B11.r	GSVIVP00028940001	Vv1G0896	230	20	Vv1G0896	1.14	a	1
a0034B03	AT_SBa0034B03.r	GSVIVP00028940001	Vv1G0896	230	20	Vv1G0896	1.14	a	1
a0026B19	AT_SBa0026B19.f	GSVIVP00028940001	Vv1G0896	230	20	Vv1G0896	1.14	a	1
a0007M15	AT_SBa0007M15.f	GSVIVP00034194001	Vv9G0218	230	3	Vv9G0218	4.028	a	4
a0024O11	AT_SBa0024O11.r	GSVIVP00034194001	Vv9G0218	230	3	Vv9G0218	4.028	a	4
a0003P18	AT_SBa0003P18.r	GSVIVP00034196001	Vv9G0220	230	2	Vv9G0220	4.028	a	4
a0024O11	AT_SBa0024O11.f	GSVIVP00034197001	Vv9G0221	230	1	Vv9G0221	4.028	a	4
a0026D05	AT_SBa0026D05.r	GSVIVP00026940001	Vv15rG0241	233	3	Vv15rG0241	2.011	a	2
a0039H02	AT_SBa0039H02.f	GSVIVP00026940001	Vv15rG0241	233	3	Vv15rG0241	2.011	a	2
a0015O23	AT_SBa0015O23.r	GSVIVP00026940001	Vv15rG0241	233	3	Vv15rG0241	2.011	a	2
a0023O03	AT_SBa0023O03.r	GSVIVP00002493001	Vv2G0085	234	4	Vv2G0085	2.017	a	2
a0016P19	AT_SBa0016P19.f	GSVIVP00034735001	Vv5G1689	234	4	Vv5G1689	5.181	x	5
a0023O03	AT_SBa0023O03.f	GSVIVP00025257001	Vv9G0981	234	3	Vv9G0981	4.159	x	4
a0043D12	AT_SBa0043D12.r	GSVIVP00035887001	Vv10G0126	235	1	Vv10G0126	7.037	a	7
a0066J17	AT_SBa0066J17.f	GSVIVP00016956001	Vv11G0614	235	1	Vv11G0614	4.159	x	4
a0020N21	AT_SBa0020N21.f	GSVIVP00008843001	Vv13G1297	235	1	Vv13G1297	6.027	a	6
a0007L03	AT_SBa0007L03.r	GSVIVP00022714001	Vv14G0238	235	2	Vv14G0238	5.003	a	5
a0043D12	AT_SBa0043D12.f	GSVIVP00022714001	Vv14G0238	235	2	Vv14G0238	5.003	a	5
a0013G04	AT_SBa0013G04.r	GSVIVP00021145001	Vv1G1050	235	1	Vv1G1050	1.161	x	1
a0037D11	AT_SBa0037D11.f	GSVIVP00036419001	Vv3G0506	235	1	Vv3G0506	3.152	a	3
a0065I07	AT_SBa0065I07.r	GSVIVP00024994001	Vv4G1049	235	1	Vv4G1049	3.145	a	3
a0057O01	AT_SBa0057O01.r	GSVIVP00023161001	Vv8G0813	237	8	Vv8G0813	6.072	a	6
a0017G06	AT_SBa0017G06.r	GSVIVP00011158001	VvUnrG10265	238	1	VvUnrG10265	8	x	8
a0033O19	AT_SBa0033O19.r	GSVIVP00022130001	Vv6G1673	240	3	Vv6G1673	6.276	a	6
a0038B04	AT_SBa0038B04.r	GSVIVP00022130001	Vv6G1673	240	3	Vv6G1673	6.276	a	6
a0010H20	AT_SBa0010H20.f	GSVIVP00022130001	Vv6G1673	240	3	Vv6G1673	6.276	a	6
a0078P24	AT_SBa0078P24.r	GSVIVP00034611001	Vv5G1565	241	1	Vv5G1565	5.181	x	5
a0027C19	AT_SBa0027C19.f	GSVIVP00026101001	Vv12G0426	243	2	Vv12G0426	7.01	x	7
a0026G10	AT_SBa0026G10.f	GSVIVP00017494001	Vv6G1032	244	2	Vv6G1032	6.266	x	6
a0039H15	AT_SBa0039H15.r	GSVIVP00021515001	Vv8G1158	244	1	Vv8G1158	6.208	a	6
a0075A24	AT_SBa0075A24.r	GSVIVP00029362001	Vv13G0128	245	5	Vv13G0128	6.223	a	6
a0010L18	AT_SBa0010L18.f	GSVIVP00029362001	Vv13G0128	245	5	Vv13G0128	6.223	a	6
a0033D18	AT_SBa0033D18.f	GSVIVP00002131001	Vv19rG0096	245	1	Vv19rG0096	7.108	x	7
a0059D03	AT_SBa0059D03.r	GSVIVP00021105001	Vv1G1010	245	1	Vv1G1010	1.161	x	1
a0024L09	AT_SBa0024L09.r	GSVIVP00019226001	Vv7G1399	245	4	Vv7G1399	3.277	x	3
a0005L05	AT_SBa0005L05.f	GSVIVP00019226001	Vv7G1399	245	4	Vv7G1399	3.277	x	3
a0005E18	AT_SBa0005E18.r	GSVIVP00019226001	Vv7G1399	245	4	Vv7G1399	3.277	x	3
a0003I17	AT_SBa0003I17.f	GSVIVP00019226001	Vv7G1399	245	4	Vv7G1399	3.277	x	3
a0009L21	AT_SBa0009L21.f	GSVIVP00010541001	VvUnrG4093	245	1	VvUnrG4093	8	x	8
a0049J02	AT_SBa0049J02.f	GSVIVP00037520001	VvUnrG9304	245	6	VvUnrG9304	8	x	8
a0009D14	AT_SBa0009D14.f	GSVIVP00037520001	VvUnrG9304	245	6	VvUnrG9304	8	x	8
a0008B07	AT_SBa0008B07.f	GSVIVP00037520001	VvUnrG9304	245	6	VvUnrG9304	8	x	8
a0005E18	AT_SBa0005E18.f	GSVIVP00037520001	VvUnrG9304	245	6	VvUnrG9304	8	x	8
a0039D07	AT_SBa0039D07.f	GSVIVP00037520001	VvUnrG9304	245	6	VvUnrG9304	8	x	8
a0075O16	AT_SBa0075O16.f	GSVIVP00002460001	Vv2G0118	248	2	Vv2G0118	2.029	a	2
a0067K24	AT_SBa0067K24.r	GSVIVP00036962001	Vv1rG0139	250	1	Vv1rG0139	1.257	a	1
a0022F24	AT_SBa0022F24.r	GSVIVP00031018001	VvUnrG7927	251	2	VvUnrG7927	8	x	8
a0095I17	AT_SBa0095I17.f	GSVIVP00033023001	Vv5G0023	252	2	Vv5G0023	5.008	a	5
a0053P21	AT_SBa0053P21.f	GSVIVP00033023001	Vv5G0023	252	2	Vv5G0023	5.008	a	5
a0018N04	AT_SBa0018N04.r	GSVIVP00034540001	Vv9G0564	252	1	Vv9G0564	4.125	a	4
a0083C22	AT_SBa0083C22.r	GSVIVP00032534001	Vv4G0450	253	1	Vv4G0450	4.106	a	4
a0026H24	AT_SBa0026H24.r	GSVIVP00019990001	Vv5G0549	253	1	Vv5G0549	5.126	a	5
a0026J08	AT_SBa0026J08.f	GSVIVP00024076001	Vv6G0797	253	5	Vv6G0797	6.213	a	6
a0002H12	AT_SBa0002H12.f	GSVIVP00024076001	Vv6G0797	253	5	Vv6G0797	6.213	a	6
a0045F13	AT_SBa0045F13.r	GSVIVP00020698001	Vv14G1365	255	2	Vv14G1365	1.238	a	1
a0023K08	AT_SBa0023K08.f	GSVIVP00020698001	Vv14G1365	255	2	Vv14G1365	1.238	a	1
a0059L09	AT_SBa0059L09.f	GSVIVP00000498001	Vv2G0283	255	1	Vv2G0283	2.073	a	2
a0075N09	AT_SBa0075N09.f	GSVIVP00008808001	Vv4G0758	255	9	Vv4G0758	4.162	x	4
a0040N10	AT_SBa0040N10.r	GSVIVP00021523001	Vv8G1166	255	2	Vv8G1166	6.297	a	6
a0062F15	AT_SBa0062F15.r	GSVIVP00029724001	Vv9G1214	256	5	Vv9G1214	4.159	x	4
a0088H17	AT_SBa0088H17.f	GSVIVP00014029001	Vv16G0183	257	1	Vv16G0183	2.156	x	2
a0084H08	AT_SBa0084H08.f	GSVIVP00002493001	Vv2G0085	257	4	Vv2G0085	2.017	a	2
a0087D12	AT_SBa0087D12.r	GSVIVP00015711001	Vv2G0805	257	1	Vv2G0805	2.152	a	2
a0085C23	AT_SBa0085C23.f	GSVIVP00015695001	Vv2G0821	257	1	Vv2G0821	2.155	a	2
a0037G08	AT_SBa0037G08.r	GSVIVP00015663001	Vv2G0853	257	1	Vv2G0853	2.156	x	2
a0077E10	AT_SBa0077E10.r	GSVIVP00028062001	Vv7G0460	257	3	Vv7G0460	5.025	a	5
a0076G19	AT_SBa0076G19.r	GSVIVP00002427001	VvUnrG0848	257	2	VvUnrG0848	8	x	8
a0088H17	AT_SBa0088H17.r	GSVIVP00002427001	VvUnrG0848	257	2	VvUnrG0848	8	x	8
a0083A08	AT_SBa0083A08.r	GSVIVP00011155001	VvUnrG10262	257	1	VvUnrG10262	8	x	8
a0091K05	AT_SBa0091K05.f	GSVIVP00026909001	Vv15rG0210	258	1	Vv15rG0210	2.011	a	2
a0009O10	AT_SBa0009O10.r	GSVIVP00032779001	Vv4G0695	259	2	Vv4G0695	4.162	x	4
a0077K03	AT_SBa0077K03.f	GSVIVP00032779001	Vv4G0695	259	2	Vv4G0695	4.162	x	4
a0013B21	AT_SBa0013B21.f	GSVIVP00022216001	Vv6G1587	259	1	Vv6G1587	6.266	x	6
a0012G13	AT_SBa0012G13.r	GSVIVP00031304001	Vv11G0939	260	2	Vv11G0939	4.159	x	4
a0089E05	AT_SBa0089E05.f	GSVIVP00020929001	Vv14G1596	260	3	Vv14G1596	1.271	a	1
a0088N24	AT_SBa0088N24.f	GSVIVP00037012001	Vv1rG0189	260	1	Vv1rG0189	1.272	a	1
a0028B10	AT_SBa0028B10.f	GSVIVP00037013001	Vv1rG0190	260	1	Vv1rG0190	1.272	a	1
a0024H24	AT_SBa0024H24.f	GSVIVP00033017001	Vv5G0017	260	17	Vv5G0017	5.008	a	5
a0048F05	AT_SBa0048F05.r	GSVIVP00033251001	Vv9G0749	260	7	Vv9G0749	4.159	x	4
a0001N24	AT_SBa0001N24.f	GSVIVP00033251001	Vv9G0749	260	7	Vv9G0749	4.159	x	4
a0047D06	AT_SBa0047D06.f	GSVIVP00025215001	Vv9G0939	260	2	Vv9G0939	4.159	x	4
a0026K08	AT_SBa0026K08.f	GSVIVP00025215001	Vv9G0939	260	2	Vv9G0939	4.159	x	4
a0019D22	AT_SBa0019D22.f	GSVIVP00015343001	Vv18G0354	261	2	Vv18G0354	3.277	x	3
a0054H02	AT_SBa0054H02.f	GSVIVP00018138001	Vv13G0725	262	1	Vv13G0725	6.043	x	6
a0058H06	AT_SBa0058H06.r	GSVIVP00026841001	Vv15rG0142	266	1	Vv15rG0142	2.098	a	2
a0004G21	AT_SBa0004G21.f	GSVIVP00026856001	Vv15rG0157	266	1	Vv15rG0157	2.098	a	2
a0054O03	AT_SBa0054O03.f	GSVIVP00017830001	Vv17G0234	266	4	Vv17G0234	1.089	a	1
a0006P13	AT_SBa0006P13.f	GSVIVP00036329001	Vv3G0416	266	1	Vv3G0416	3.104	a	3
a0014E14	AT_SBa0014E14.f	GSVIVP00036798001	Vv4G1288	266	1	Vv4G1288	3.031	a	3
a0039O22	AT_SBa0039O22.f	GSVIVP00038807001	Vv5G1215	266	2	Vv5G1215	5.181	x	5
a0004G21	AT_SBa0004G21.r	GSVIVP00025169001	Vv9G0893	266	2	Vv9G0893	4.159	x	4
a0006P13	AT_SBa0006P13.r	GSVIVP00012395001	VvUnrG4970	266	1	VvUnrG4970	8	x	8
a0007C01	AT_SBa0007C01.f	GSVIVP00037663001	VvUnrG9141	266	1	VvUnrG9141	8	x	8
a0058H06	AT_SBa0058H06.f	GSVIVP00037665001	VvUnrG9143	266	1	VvUnrG9143	8	x	8
a0026M01	AT_SBa0026M01.r	GSVIVP00022644001	Vv14G0168	268	2	Vv14G0168	5.03	a	5
a0005O01	AT_SBa0005O01.f	GSVIVP00030480001	Vv1G0489	268	2	Vv1G0489	1.084	a	1
a0022O03	AT_SBa0022O03.r	GSVIVP00030480001	Vv1G0489	268	2	Vv1G0489	1.084	a	1
a0026P04	AT_SBa0026P04.f	GSVIVP00037397001	Vv8G0470	271	1	Vv8G0470	6.225	a	6
a0048A15	AT_SBa0048A15.f	GSVIVP00005265001	VvUnrG6858	271	1	VvUnrG6858	8	x	8
a0026M19	AT_SBa0026M19.f	GSVIVP00024553001	Vv6G0320	273	1	Vv6G0320	6.053	a	6
a0031E16	AT_SBa0031E16.r	GSVIVP00026526001	Vv12G1251	275	1	Vv12G1251	7.137	x	7
a0085N08	AT_SBa0085N08.r	GSVIVP00000433001	Vv2G0348	277	1	Vv2G0348	2.09	a	2
a0018F17	AT_SBa0018F17.r	GSVIVP00024138001	Vv6G0735	277	1	Vv6G0735	6.197	a	6
a0016M24	AT_SBa0016M24.r	GSVIVP00021480001	Vv8G1123	277	1	Vv8G1123	6.196	a	6
a0032H10	AT_SBa0032H10.f	GSVIVP00021481001	Vv8G1124	277	1	Vv8G1124	6.196	a	6
a0060C16	AT_SBa0060C16.r	GSVIVP00006467001	VvUnrG2250	277	2	VvUnrG2250	2.029	a	2
a0058O17	AT_SBa0058O17.r	GSVIVP00006467001	VvUnrG2250	277	2	VvUnrG2250	2.029	a	2
a0028H03	AT_SBa0028H03.f	GSVIVP00018885001	Vv12G0069	278	1	Vv12G0069	7.066	x	7
a0048H23	AT_SBa0048H23.f	GSVIVP00022719001	Vv14G0243	278	4	Vv14G0243	5.003	x	5
a0081A14	AT_SBa0081A14.r	GSVIVP00019753001	Vv5G0312	278	6	Vv5G0312	5.077	a	5
a0060C05	AT_SBa0060C05.r	GSVIVP00019753001	Vv5G0312	278	6	Vv5G0312	5.077	a	5
a0026N07	AT_SBa0026N07.r	GSVIVP00019753001	Vv5G0312	278	6	Vv5G0312	5.077	a	5
a0019O21	AT_SBa0019O21.f	GSVIVP00019753001	Vv5G0312	278	6	Vv5G0312	5.077	a	5
a0071I05	AT_SBa0071I05.f	GSVIVP00006211001	Vv1G1283	279	7	Vv1G1283	1.214	a	1
a0032H08	AT_SBa0032H08.r	GSVIVP00034810001	Vv4G1547	279	2	Vv4G1547	3.081	a	3
a0064J18	AT_SBa0064J18.r	GSVIVP00022719001	Vv14G0243	280	4	Vv14G0243	5.003	x	5
a0057O11	AT_SBa0057O11.r	GSVIVP00022719001	Vv14G0243	280	4	Vv14G0243	5.003	x	5
a0019J07	AT_SBa0019J07.f	GSVIVP00019753001	Vv5G0312	280	6	Vv5G0312	5.077	a	5
a0060D16	AT_SBa0060D16.r	GSVIVP00029513001	Vv13G0279	282	1	Vv13G0279	6.093	a	6
a0088O10	AT_SBa0088O10.f	GSVIVP00032796001	Vv4G0712	282	2	Vv4G0712	4.162	x	4
a0022D21	AT_SBa0022D21.f	GSVIVP00006418001	Vv11rG0032	283	1	Vv11rG0032	4.159	x	4
a0066I10	AT_SBa0066I10.r	GSVIVP00006420001	Vv11rG0034	283	1	Vv11rG0034	4.159	x	4
a0059M13	AT_SBa0059M13.r	GSVIVP00006421001	Vv11rG0035	283	1	Vv11rG0035	4.159	x	4
a0077L23	AT_SBa0077L23.f	GSVIVP00015073001	Vv18G0624	283	3	Vv18G0624	3.277	x	3
a0095M23	AT_SBa0095M23.r	GSVIVP00015073001	Vv18G0624	283	3	Vv18G0624	3.277	x	3
a0096E05	AT_SBa0096E05.r	GSVIVP00015073001	Vv18G0624	283	3	Vv18G0624	3.277	x	3
a0014J08	AT_SBa0014J08.f	GSVIVP00005784001	Vv3rG0061	283	1	Vv3rG0061	3.268	x	3
a0006J11	AT_SBa0006J11.f	GSVIVP00032684001	Vv4G0600	283	3	Vv4G0600	4.156	x	4
a0011N16	AT_SBa0011N16.r	GSVIVP00032684001	Vv4G0600	283	3	Vv4G0600	4.156	x	4
a0066I10	AT_SBa0066I10.f	GSVIVP00032684001	Vv4G0600	283	3	Vv4G0600	4.156	x	4
a0096E05	AT_SBa0096E05.f	GSVIVP00032768001	Vv4G0684	283	1	Vv4G0684	4.162	x	4
a0015B22	AT_SBa0015B22.f	GSVIVP00011631001	VvUnrG4277	283	2	VvUnrG4277	8	x	8
a0026N19	AT_SBa0026N19.r	GSVIVP00011631001	VvUnrG4277	283	2	VvUnrG4277	8	x	8
a0026O13	AT_SBa0026O13.r	GSVIVP00019095001	Vv15G0142	286	1	Vv15G0142	2.114	x	2
a0026O13	AT_SBa0026O13.f	GSVIVP00000073001	Vv17G0600	286	2	Vv17G0600	1.149	a	1
a0096K19	AT_SBa0096K19.r	GSVIVP00032704001	Vv4G0620	287	2	Vv4G0620	4.156	x	4
a0055E07	AT_SBa0055E07.f	GSVIVP00005094001	VvUnrG6736	287	1	VvUnrG6736	8	x	8
a0010L21	AT_SBa0010L21.f	GSVIVP00033757001	VvUnrG8404	287	1	VvUnrG8404	8	x	8
a0092I15	AT_SBa0092I15.r	GSVIVP00018756001	Vv12G0198	288	5	Vv12G0198	7.056	a	7
a0089B14	AT_SBa0089B14.f	GSVIVP00018756001	Vv12G0198	288	5	Vv12G0198	7.056	a	7
a0040M06	AT_SBa0040M06.f	GSVIVP00018756001	Vv12G0198	288	5	Vv12G0198	7.056	a	7
a0016M14	AT_SBa0016M14.r	GSVIVP00015124001	Vv18G0573	288	1	Vv18G0573	3.277	x	3
a0051B07	AT_SBa0051B07.r	GSVIVP00012017001	VvUnrG4395	288	1	VvUnrG4395	8	x	8
a0022G05	AT_SBa0022G05.r	GSVIVP00026343001	Vv15G0344	289	1	Vv15G0344	2.114	a	2
a0067A23	AT_SBa0067A23.f	GSVIVP00016739001	Vv11G0397	290	1	Vv11G0397	4.104	a	4
a0023F10	AT_SBa0023F10.f	GSVIVP00038152001	Vv14G0861	290	1	Vv14G0861	1.027	a	1
a0014L07	AT_SBa0014L07.r	GSVIVP00029543001	Vv9G1033	290	4	Vv9G1033	4.159	x	4
a0090I12	AT_SBa0090I12.f	GSVIVP00005239001	VvUnrG7789	290	1	VvUnrG7789	8	x	8
a0006O15	AT_SBa0006O15.f	GSVIVP00026085001	Vv12G0442	291	2	Vv12G0442	7.01	x	7
a0004J06	AT_SBa0004J06.r	GSVIVP00026085001	Vv12G0442	291	2	Vv12G0442	7.01	x	7
a0078P04	AT_SBa0078P04.r	GSVIVP00018872001	Vv12G0082	292	2	Vv12G0082	7.066	x	7
a0020F18	AT_SBa0020F18.f	GSVIVP00036291001	Vv3G0378	296	6	Vv3G0378	3.1	a	3
a0080B11	AT_SBa0080B11.f	GSVIVP00025132001	Vv4G0911	296	1	Vv4G0911	4.162	x	4
a0088A07	AT_SBa0088A07.f	GSVIVP00016842001	Vv11G0500	297	1	Vv11G0500	4.133	a	4
a0018O06	AT_SBa0018O06.f	GSVIVP00031843001	Vv18rG0192	297	2	Vv18rG0192	3.276	x	3
a0095O12	AT_SBa0095O12.f	GSVIVP00015761001	Vv2G0755	297	5	Vv2G0755	2.147	a	2
a0083L10	AT_SBa0083L10.f	GSVIVP00015761001	Vv2G0755	297	5	Vv2G0755	2.147	a	2
a0054C02	AT_SBa0054C02.f	GSVIVP00015761001	Vv2G0755	297	5	Vv2G0755	2.147	a	2
a0041P19	AT_SBa0041P19.r	GSVIVP00015761001	Vv2G0755	297	5	Vv2G0755	2.147	a	2
a0031E05	AT_SBa0031E05.r	GSVIVP00015761001	Vv2G0755	297	5	Vv2G0755	2.147	a	2
a0095O12	AT_SBa0095O12.r	GSVIVP00015712001	Vv2G0804	297	1	Vv2G0804	2.152	a	2
a0041P19	AT_SBa0041P19.f	GSVIVP00020102001	Vv5G0661	297	2	Vv5G0661	5.145	a	5
a0053O13	AT_SBa0053O13.r	GSVIVP00020102001	Vv5G0661	297	2	Vv5G0661	5.145	a	5
a0060L02	AT_SBa0060L02.f	GSVIVP00020111001	Vv5G0670	297	1	Vv5G0670	5.147	a	5
a0053O13	AT_SBa0053O13.f	GSVIVP00023826001	Vv7G0063	297	1	Vv7G0063	5.148	a	5
a0064J23	AT_SBa0064J23.r	GSVIVP00015455001	Vv18G0242	298	1	Vv18G0242	3.064	x	3
a0043B12	AT_SBa0043B12.f	GSVIVP00024536001	Vv6G0337	298	2	Vv6G0337	6.061	a	6
a0010D11	AT_SBa0010D11.f	GSVIVP00024536001	Vv6G0337	298	2	Vv6G0337	6.061	a	6
a0030A22	AT_SBa0030A22.f	GSVIVP00034429001	Vv9G0453	301	9	Vv9G0453	4.113	a	4
a0080L07	AT_SBa0080L07.f	GSVIVP00019875001	Vv5G0434	302	1	Vv5G0434	5.099	a	5
a0021J18	AT_SBa0021J18.r	GSVIVP00019879001	Vv5G0438	302	1	Vv5G0438	5.1	a	5
a0021J18	AT_SBa0021J18.f	GSVIVP00024233001	Vv6G0640	302	1	Vv6G0640	6.161	a	6
a0077L02	AT_SBa0077L02.f	GSVIVP00007830001	VvUnrG7032	304	3	VvUnrG7032	8	x	8
a0022K05	AT_SBa0022K05.f	GSVIVP00007830001	VvUnrG7032	304	3	VvUnrG7032	8	x	8
a0018B22	AT_SBa0018B22.r	GSVIVP00007830001	VvUnrG7032	304	3	VvUnrG7032	8	x	8
a0007A11	AT_SBa0007A11.f	GSVIVP00031265001	VvUnrG8026	304	1	VvUnrG8026	8	x	8
a0022C15	AT_SBa0022C15.f	GSVIVP00031428001	Vv11G1063	306	1	Vv11G1063	4.159	x	4
a0033J03	AT_SBa0033J03.f	GSVIVP00002947001	Vv18G0039	306	2	Vv18G0039	3.103	a	3
a0052A02	AT_SBa0052A02.r	GSVIVP00030096001	Vv1G0105	306	2	Vv1G0105	1.026	x	1
a0055E18	AT_SBa0055E18.r	GSVIVP00030096001	Vv1G0105	306	2	Vv1G0105	1.026	x	1
a0052A02	AT_SBa0052A02.f	GSVIVP00000396001	Vv2G0385	306	1	Vv2G0385	2.1	a	2
a0027I20	AT_SBa0027I20.f	GSVIVP00000386001	Vv2G0395	306	1	Vv2G0395	2.103	a	2
a0014I10	AT_SBa0014I10.f	GSVIVP00036820001	Vv4G1266	306	3	Vv4G1266	3.024	a	3
a0009D21	AT_SBa0009D21.f	GSVIVP00037775001	VvUnrG9253	306	1	VvUnrG9253	2.01	a	2
a0019H18	AT_SBa0019H18.r	GSVIVP00030977001	VvUnrG7886	307	8	VvUnrG7886	8	x	8
a0020F23	AT_SBa0020F23.r	GSVIVP00014401001	Vv18G1296	308	3	Vv18G1296	3.047	a	3
a0019A17	AT_SBa0019A17.f	GSVIVP00014401001	Vv18G1296	308	3	Vv18G1296	3.047	a	3
a0031M08	AT_SBa0031M08.f	GSVIVP00014401001	Vv18G1296	308	3	Vv18G1296	3.047	a	3
a0058A20	AT_SBa0058A20.f	GSVIVP00036770001	Vv4G1316	308	2	Vv4G1316	3.047	a	3
a0051E16	AT_SBa0051E16.f	GSVIVP00036770001	Vv4G1316	308	2	Vv4G1316	3.047	a	3
a0066C13	AT_SBa0066C13.f	GSVIVP00019632001	Vv7G0993	308	2	Vv7G0993	3.253	a	3
a0092I02	AT_SBa0092I02.f	GSVIVP00019632001	Vv7G0993	308	2	Vv7G0993	3.253	a	3
a0079O07	AT_SBa0079O07.f	GSVIVP00007504001	Vv7G0694	311	1	Vv7G0694	5.157	a	5
a0032K11	AT_SBa0032K11.f	GSVIVP00019544001	Vv7G1081	311	1	Vv7G1081	3.211	a	3
a0019O18	AT_SBa0019O18.f	GSVIVP00017294001	Vv6G1232	313	1	Vv6G1232	6.266	x	6
a0044B03	AT_SBa0044B03.f	GSVIVP00023321001	Vv8G0653	313	4	Vv8G0653	6.266	x	6
a0010H13	AT_SBa0010H13.r	GSVIVP00023321001	Vv8G0653	313	4	Vv8G0653	6.266	x	6
a0086P15	AT_SBa0086P15.f	GSVIVP00023316001	Vv8G0658	313	1	Vv8G0658	6.266	x	6
a0027D06	AT_SBa0027D06.f	GSVIVP00027869001	Vv19G0085	314	1	Vv19G0085	7.07	a	7
a0054M14	AT_SBa0054M14.r	GSVIVP00030177001	Vv1G0186	315	2	Vv1G0186	1.026	x	1
a0049B20	AT_SBa0049B20.f	GSVIVP00030189001	Vv1G0198	315	3	Vv1G0198	1.026	x	1
a0059I03	AT_SBa0059I03.r	GSVIVP00030189001	Vv1G0198	315	3	Vv1G0198	1.026	x	1
a0095M24	AT_SBa0095M24.r	GSVIVP00030189001	Vv1G0198	315	3	Vv1G0198	1.026	x	1
a0032B02	AT_SBa0032B02.f	GSVIVP00031915001	VvUnrG8136	315	1	VvUnrG8136	8	x	8
a0027D07	AT_SBa0027D07.r	GSVIVP00035317001	VvUnrG8579	315	6	VvUnrG8579	8	x	8
a0023I21	AT_SBa0023I21.r	GSVIVP00035690001	VvUnrG8667	315	2	VvUnrG8667	8	x	8
a0017D19	AT_SBa0017D19.r	GSVIVP00035690001	VvUnrG8667	315	2	VvUnrG8667	8	x	8
a0022G11	AT_SBa0022G11.f	GSVIVP00038610001	Vv3G0875	316	1	Vv3G0875	3.268	x	3
a0013K20	AT_SBa0013K20.f	GSVIVP00015057001	Vv18G0640	319	1	Vv18G0640	3.277	a	3
a0027D17	AT_SBa0027D17.f	GSVIVP00015722001	Vv2G0794	319	1	Vv2G0794	2.152	a	2
a0046P18	AT_SBa0046P18.f	GSVIVP00033662001	Vv8G0061	319	3	Vv8G0061	6.219	x	6
a0082C19	AT_SBa0082C19.r	GSVIVP00023363001	Vv8G0611	319	1	Vv8G0611	6.266	x	6
a0017B09	AT_SBa0017B09.f	GSVIVP00035285001	VvUnrG8547	319	1	VvUnrG8547	8	x	8
a0048C14	AT_SBa0048C14.f	GSVIVP00013985001	Vv16G0139	320	3	Vv16G0139	2.149	a	2
a0071G10	AT_SBa0071G10.r	GSVIVP00015543001	Vv18G0154	320	1	Vv18G0154	3.087	a	3
a0083J09	AT_SBa0083J09.r	GSVIVP00015486001	Vv18G0211	320	3	Vv18G0211	3.064	a	3
a0038B19	AT_SBa0038B19.r	GSVIVP00006176001	Vv1G1248	320	12	Vv1G1248	1.195	a	1
a0094H09	AT_SBa0094H09.r	GSVIVP00006176001	Vv1G1248	320	12	Vv1G1248	1.195	a	1
a0058P03	AT_SBa0058P03.f	GSVIVP00013063001	VvUnrG5603	320	1	VvUnrG5603	8	x	8
a0012N12	AT_SBa0012N12.f	GSVIVP00018947001	Vv12G0007	321	6	Vv12G0007	7.066	x	7
a0026N20	AT_SBa0026N20.f	GSVIVP00037925001	Vv14G1088	321	1	Vv14G1088	1.19	a	1
a0034H04	AT_SBa0034H04.r	GSVIVP00037918001	Vv14G1095	321	1	Vv14G1095	1.188	a	1
a0006F06	AT_SBa0006F06.f	GSVIVP00018014001	Vv17G0050	321	1	Vv17G0050	1.189	a	1
a0094L01	AT_SBa0094L01.f	GSVIVP00018013001	Vv17G0051	321	2	Vv17G0051	1.189	a	1
a0021K13	AT_SBa0021K13.f	GSVIVP00018013001	Vv17G0051	321	2	Vv17G0051	1.189	a	1
a0077O08	AT_SBa0077O08.r	GSVIVP00006959001	Vv1G1226	321	1	Vv1G1226	1.189	a	1
a0089F12	AT_SBa0089F12.r	GSVIVP00019554001	Vv7G1071	321	1	Vv7G1071	3.218	a	3
a0004K19	AT_SBa0004K19.f	GSVIVP00017845001	Vv17G0219	322	1	Vv17G0219	1.163	a	1
a0095H15	AT_SBa0095H15.r	GSVIVP00016760001	Vv11G0418	323	2	Vv11G0418	4.112	a	4
a0034I12	AT_SBa0034I12.f	GSVIVP00016763001	Vv11G0421	323	1	Vv11G0421	4.112	a	4
a0034K17	AT_SBa0034K17.f	GSVIVP00016771001	Vv11G0429	323	1	Vv11G0429	4.115	a	4
a0023P12	AT_SBa0023P12.r	GSVIVP00016827001	Vv11G0485	323	1	Vv11G0485	4.124	a	4
a0027E12	AT_SBa0027E12.r	GSVIVP00037994001	Vv14G1019	323	1	Vv14G1019	1.218	a	1
a0066P21	AT_SBa0066P21.f	GSVIVP00032546001	Vv4G0462	323	1	Vv4G0462	4.116	a	4
a0071B08	AT_SBa0071B08.f	GSVIVP00032551001	Vv4G0467	323	4	Vv4G0467	4.116	a	4
a0028N06	AT_SBa0028N06.r	GSVIVP00032551001	Vv4G0467	323	4	Vv4G0467	4.116	a	4
a0042F02	AT_SBa0042F02.f	GSVIVP00032551001	Vv4G0467	323	4	Vv4G0467	4.116	a	4
a0058F03	AT_SBa0058F03.r	GSVIVP00034426001	Vv9G0450	323	1	Vv9G0450	4.113	a	4
a0060I10	AT_SBa0060I10.f	GSVIVP00009745001	VvUnrG3906	325	1	VvUnrG3906	8	x	8
a0092H12	AT_SBa0092H12.f	GSVIVP00017134001	Vv11G0737	327	2	Vv11G0737	4.159	x	4
a0042C12	AT_SBa0042C12.f	GSVIVP00017134001	Vv11G0737	327	2	Vv11G0737	4.159	x	4
a0046G16	AT_SBa0046G16.r	GSVIVP00022577001	Vv14G0101	327	11	Vv14G0101	5.051	a	5
a0036K23	AT_SBa0036K23.f	GSVIVP00036951001	Vv1rG0128	327	1	Vv1rG0128	1.254	a	1
a0013D07	AT_SBa0013D07.r	GSVIVP00025231001	Vv9G0955	327	1	Vv9G0955	4.159	x	4
a0027F03	AT_SBa0027F03.f	GSVIVP00030930001	VvUnrG7839	327	1	VvUnrG7839	8	x	8
a0083M08	AT_SBa0083M08.r	GSVIVP00037144001	Vv16G0525	328	1	Vv16G0525	2.04	a	2
a0077P12	AT_SBa0077P12.f	GSVIVP00027770001	Vv19G0184	329	1	Vv19G0184	7.029	a	7
a0054O18	AT_SBa0054O18.r	GSVIVP00029146001	Vv12G0846	331	1	Vv12G0846	7.129	a	7
a0032E07	AT_SBa0032E07.r	GSVIVP00013195001	VvUnrG10139	331	1	VvUnrG10139	8	x	8
a0044M09	AT_SBa0044M09.r	GSVIVP00017808001	Vv17G0256	333	3	Vv17G0256	1.086	a	1
a0030A10	AT_SBa0030A10.f	GSVIVP00017808001	Vv17G0256	333	3	Vv17G0256	1.086	a	1
a0001C18	AT_SBa0001C18.f	GSVIVP00030501001	Vv1G0510	333	1	Vv1G0510	1.085	a	1
a0078K12	AT_SBa0078K12.f	GSVIVP00018076001	Vv13G0787	334	1	Vv13G0787	6.043	x	6
a0096H03	AT_SBa0096H03.f	GSVIVP00003044001	Vv10G0041	335	1	Vv10G0041	7.021	a	7
a0039J15	AT_SBa0039J15.r	GSVIVP00026057001	Vv12G0470	335	2	Vv12G0470	7.01	x	7
a0049L14	AT_SBa0049L14.r	GSVIVP00018029001	Vv17G0035	335	4	Vv17G0035	1.199	a	1
a0056J11	AT_SBa0056J11.f	GSVIVP00015436001	Vv18G0261	335	1	Vv18G0261	3.286	a	3
a0017G18	AT_SBa0017G18.r	GSVIVP00015029001	Vv18G0668	335	1	Vv18G0668	3.247	a	3
a0062H09	AT_SBa0062H09.f	GSVIVP00015027001	Vv18G0670	335	1	Vv18G0670	3.247	a	3
a0027E22	AT_SBa0027E22.f	GSVIVP00038611001	Vv3G0874	335	1	Vv3G0874	3.268	x	3
a0076F12	AT_SBa0076F12.r	GSVIVP00025405001	Vv8G1608	339	1	Vv8G1608	6.016	a	6
a0032J18	AT_SBa0032J18.f	GSVIVP00026587001	Vv12G1190	342	3	Vv12G1190	7.137	x	7
a0045C13	AT_SBa0045C13.f	GSVIVP00027725001	Vv19G0229	342	2	Vv19G0229	7.017	a	7
a0027J03	AT_SBa0027J03.f	GSVIVP00027725001	Vv19G0229	342	2	Vv19G0229	7.017	a	7
a0025C07	AT_SBa0025C07.f	GSVIVP00027718001	Vv19G0236	342	1	Vv19G0236	7.001	a	7
a0049J06	AT_SBa0049J06.r	GSVIVP00030133001	Vv1G0142	342	1	Vv1G0142	1.026	x	1
a0078C03	AT_SBa0078C03.f	GSVIVP00033578001	Vv5G1356	342	1	Vv5G1356	5.181	x	5
a0021H12	AT_SBa0021H12.f	GSVIVP00001942001	Vv5G1467	342	2	Vv5G1467	5.181	x	5
a0015C09	AT_SBa0015C09.r	GSVIVP00001975001	Vv5G1500	342	2	Vv5G1500	5.181	x	5
a0096O22	AT_SBa0096O22.f	GSVIVP00008008001	VvUnrG7326	342	1	VvUnrG7326	8	x	8
a0039I14	AT_SBa0039I14.r	GSVIVP00023448001	VvUnrG7436	342	5	VvUnrG7436	8	x	8
a0079P07	AT_SBa0079P07.r	GSVIVP00020369001	Vv5G0928	343	1	Vv5G0928	5.181	x	5
a0058N19	AT_SBa0058N19.r	GSVIVP00031645001	Vv5G1154	345	2	Vv5G1154	5.181	x	5
a0058G11	AT_SBa0058G11.f	GSVIVP00031645001	Vv5G1154	345	2	Vv5G1154	5.181	x	5
a0028E17	AT_SBa0028E17.f	GSVIVP00011798001	VvUnrG4752	345	1	VvUnrG4752	8	x	8
a0003D14	AT_SBa0003D14.f	GSVIVP00006673001	Vv2G0231	346	1	Vv2G0231	2.052	a	2
a0090M04	AT_SBa0090M04.r	GSVIVP00031165001	Vv14G0620	348	3	Vv14G0620	5.088	x	5
a0067L10	AT_SBa0067L10.f	GSVIVP00031165001	Vv14G0620	348	3	Vv14G0620	5.088	x	5
[truncated: 5,792 more rows]
